# Supplementary material for: A chiral photochromic Schiff base: (R)-4-meth­oxy-2-[(1-phenyl­ethyl)imino­meth­yl]phenol
Source: Acta Crystallogr Sect E Struct Rep Online. 2009 Sep 9;65(Pt 10):o2381. doi: 10.1107/S1600536809035557 (PMC2970391; doi:10.1107/S1600536809035557)
Supplement: Supplementary file 1 [file e-65-o2381-sup1.cif]

##############################################################################
###                                                                        ###
###        Electronic paper (Acta Crystallographica Section E)             ###
###                                                                        ###
##############################################################################
#                                                                            #
# This CIF contains the data in a paper accepted for publication in Acta     #
# Crystallographica Section E. It conforms to the requirements of Notes      #
# for Authors for Section E, and has been peer reviewed under the auspices   #
# of the IUCr Commission on Journals.                                        #
#                                                                            #
# Full details of the Crystallographic Information File format               #
# are given in the paper "The Crystallographic Information File (CIF):       #
# a New Standard Archive File for Crystallography" by S. R. Hall, F. H.      #
# Allen and I. D. Brown [Acta Cryst. (1991), A47, 655-685].                  #
#                                                                            #
# The current version of the core CIF dictionary is obtainable from          #
# ftp://ftp.iucr.org/pub/cif_core.dic. The current version number is 2.4.    #
#                                                                            #
# Software is freely available for graphical display of the structure(s) in  #
# this CIF.  For information consult the CIF home page http://www.iucr.org/  #
# cif/home.html                                                              #
#                                                                            #
# This file may be used for bona fide research purposes within the           #
# scientific community so long as proper attribution is given to the journal # 
# article from which it was obtained.                                        #
#                                                                            #
##############################################################################
                                             
data_global
_journal_date_recd_electronic     2009-08-28
_journal_date_accepted     2009-09-03
_journal_name_full     'Acta Crystallographica, Section E'
_journal_year     2009
_journal_volume     65
_journal_issue     10
_journal_page_first     o2381
_journal_page_last     o2381
_journal_paper_category     QO
_journal_coeditor_code     CI2897
_publ_contact_author_name     'Takashiro Akitsu'
_publ_contact_author_address
;
Department of Chemistry
Faculty of Science
Tokyo University of Science
1-3 Kagurazaka
Shinjuku-ku
Tokyo 162-8601
Japan
;
_publ_contact_author_email     akitsu@rs.kagu.tus.ac.jp
_publ_contact_author_fax     '(81) 3 5228 8271'
_publ_contact_author_phone     '(81) 3 5261 4631'
_publ_section_title
;
A chiral photochromic Schiff base:
(<i>R</i>)-4-methoxy-2-[(1-phenylethyl)iminomethyl]phenol
;
loop_
    _publ_author_name
    _publ_author_address
    'Miura, Yukie'
;
Department of Chemistry
Faculty of Science
Tokyo University of Science
1-3 Kagurazaka
Shinjuku-ku
Tokyo 162-8601
Japan
;
    'Aritake, Yoshikazu'
;
Department of Chemistry
Faculty of Science
Tokyo University of Science
1-3 Kagurazaka
Shinjuku-ku
Tokyo 162-8601
Japan
;
    'Akitsu, Takashiro'
;
Department of Chemistry
Faculty of Science
Tokyo University of Science
1-3 Kagurazaka
Shinjuku-ku
Tokyo 162-8601
Japan
;
data_I
_chemical_name_systematic
;
(<i>R</i>)-4-methoxy-2-[(1-phenylethyl)iminomethyl]phenol
;
_chemical_name_common     ?
_chemical_formula_moiety     'C16 H17 N O2'
_chemical_formula_sum     'C16 H17 N O2'
_chemical_formula_structural     ?
_chemical_formula_analytical     ?
_chemical_formula_iupac     'C16 H17 N O2'
_chemical_formula_weight     255.31
_chemical_melting_point     ?
_symmetry_cell_setting     monoclinic
_symmetry_space_group_name_H-M     'P 21'
_symmetry_space_group_name_Hall     'P 2yb'
loop_
    _symmetry_equiv_pos_as_xyz
    'x, y, z'
    '-x, y+1/2, -z'
_cell_length_a     8.270(4)
_cell_length_b     5.886(3)
_cell_length_c     13.920(7)
_cell_angle_alpha     90.00
_cell_angle_beta     93.254(7)
_cell_angle_gamma     90.00
_cell_volume     676.4(6)
_cell_formula_units_Z     2
_cell_measurement_reflns_used     1657
_cell_measurement_theta_min     2.54
_cell_measurement_theta_max     27.53
_cell_measurement_temperature     100(2)
_exptl_crystal_description     plate
_exptl_crystal_colour     yellow
_exptl_crystal_size_max     0.21
_exptl_crystal_size_mid     0.19
_exptl_crystal_size_min     0.07
_exptl_crystal_density_diffrn     1.253
_exptl_crystal_density_meas     ?
_exptl_crystal_density_method     'not measured'
_exptl_crystal_F_000     272
_exptl_absorpt_coefficient_mu     0.083
_exptl_absorpt_correction_type     multi-scan
_exptl_absorpt_process_details     '(SADABS; Bruker, 1998)'
_exptl_absorpt_correction_T_min     0.9829
_exptl_absorpt_correction_T_max     0.9942
_exptl_special_details
;
Refinement of F^2^ against ALL reflections. The weighted <i>R</i>-factor
<i>wR</i> and goodness of fit S are based on F^2^, conventional
<i>R</i>-factors <i>R</i> are based on F, with F set to zero for negative
F^2^. The threshold expression of F^2^ > 2sigma(F^2^) is used only for
calculating <i>R</i>-factors(gt) <i>etc</i>. and is not relevant to the choice
of reflections for refinement. <i>R</i>-factors based on F^2^ are
statistically about twice as large as those based on F, and R-- factors based
on ALL data will be even larger.
;
_diffrn_ambient_temperature     100(2)
_diffrn_radiation_type     'Mo K\a'
_diffrn_radiation_wavelength     0.71073
_diffrn_radiation_source     'fine-focus sealed tube'
_diffrn_radiation_monochromator     graphite
_diffrn_measurement_device_type     'Brruker SMART CCD area-detector'
_diffrn_measurement_method     '\f and \w'
_diffrn_detector_area_resol_mean     8.333
_diffrn_reflns_number     3805
_diffrn_reflns_av_R_equivalents     0.0739
_diffrn_reflns_av_sigmaI/netI     0.0701
_diffrn_reflns_theta_min     1.47
_diffrn_reflns_theta_max     27.54
_diffrn_reflns_theta_full     25.00
_diffrn_measured_fraction_theta_max     0.977
_diffrn_measured_fraction_theta_full     0.995
_diffrn_reflns_limit_h_min     -10
_diffrn_reflns_limit_h_max     8
_diffrn_reflns_limit_k_min     -7
_diffrn_reflns_limit_k_max     7
_diffrn_reflns_limit_l_min     -17
_diffrn_reflns_limit_l_max     16
_diffrn_standards_number     ?
_diffrn_standards_interval_count     ?
_diffrn_standards_decay_%     ?
_reflns_number_total     1677
_reflns_number_gt     1454
_reflns_threshold_expression     I>2\s(I)
_refine_ls_structure_factor_coef     Fsqd
_refine_ls_matrix_type     full
_refine_ls_R_factor_all     0.0500
_refine_ls_R_factor_gt     0.0415
_refine_ls_wR_factor_gt     0.0839
_refine_ls_wR_factor_ref     0.0875
_refine_ls_goodness_of_fit_ref     0.988
_refine_ls_restrained_S_all     0.987
_refine_ls_number_reflns     1677
_refine_ls_number_parameters     240
_refine_ls_number_restraints     1
_refine_ls_hydrogen_treatment     refall
_refine_ls_weighting_scheme     calc
_refine_ls_weighting_details
                  'calc w=1/[\s^2^(Fo^2^)+(0.038P)^2^] where P=(Fo^2^+2Fc^2^)/3'
_atom_sites_solution_hydrogens     geom
_atom_sites_solution_primary     direct
_atom_sites_solution_secondary     difmap
_refine_ls_shift/su_max     0.001
_refine_ls_shift/su_mean     0.000
_refine_diff_density_max     0.305
_refine_diff_density_min     -0.180
_refine_ls_extinction_method     none
_refine_ls_extinction_coef     ?
loop_
    _atom_type_symbol
    _atom_type_description
    _atom_type_scat_dispersion_real
    _atom_type_scat_dispersion_imag
    _atom_type_scat_source
    'C' 'C' 0.0033 0.0016
                         'International Tables Vol C Tables 4.2.6.8 and 6.1.1.4'
    'H' 'H' 0.0000 0.0000
                         'International Tables Vol C Tables 4.2.6.8 and 6.1.1.4'
    'N' 'N' 0.0061 0.0033
                         'International Tables Vol C Tables 4.2.6.8 and 6.1.1.4'
    'O' 'O' 0.0106 0.0060
                         'International Tables Vol C Tables 4.2.6.8 and 6.1.1.4'
_computing_data_collection     'SMART (Bruker, 1998)'
_computing_cell_refinement     'SAINT (Bruker, 1998)'
_computing_data_reduction     'SAINT (Bruker, 1998)'
_computing_structure_solution     'SHELXS97 (Sheldrick, 2008)'
_computing_structure_refinement     'SHELXL97 (Sheldrick, 2008)'
_computing_molecular_graphics     'SHELXTL (Sheldrick, 2008)'
_computing_publication_material     'SHELXL97 (Sheldrick, 2008)'
loop_
    _atom_site_type_symbol
    _atom_site_label
    _atom_site_fract_x
    _atom_site_fract_y
    _atom_site_fract_z
    _atom_site_U_iso_or_equiv
    _atom_site_adp_type
    _atom_site_calc_flag
    _atom_site_refinement_flags
    _atom_site_occupancy
    _atom_site_disorder_assembly
    _atom_site_disorder_group
    O O1 -0.10235(18) 0.3421(3) 0.24677(11) 0.0246(4) Uani d . 1 . .
    O O2 -0.34502(18) 0.0560(3) -0.11019(11) 0.0236(4) Uani d . 1 . .
    N N1 0.0495(2) -0.0409(3) 0.26781(13) 0.0209(4) Uani d . 1 . .
    C C1 -0.1599(2) 0.2610(4) 0.15989(16) 0.0204(5) Uani d . 1 . .
    C C2 -0.2717(3) 0.3907(4) 0.10592(17) 0.0235(5) Uani d . 1 . .
    C C3 -0.3316(2) 0.3147(4) 0.01743(17) 0.0214(5) Uani d . 1 . .
    C C4 -0.2782(2) 0.1095(4) -0.02039(15) 0.0202(5) Uani d . 1 . .
    C C5 -0.1684(3) -0.0231(4) 0.03255(16) 0.0200(5) Uani d . 1 . .
    C C6 -0.1087(2) 0.0500(4) 0.12470(15) 0.0190(5) Uani d . 1 . .
    C C7 0.0002(2) -0.0964(4) 0.18197(16) 0.0198(5) Uani d . 1 . .
    C C8 0.1607(3) -0.1916(4) 0.32334(16) 0.0204(5) Uani d . 1 . .
    C C9 0.0764(3) -0.2731(5) 0.41192(19) 0.0253(6) Uani d . 1 . .
    C C10 0.3138(2) -0.0565(4) 0.34822(15) 0.0200(5) Uani d . 1 . .
    C C15 0.4606(3) -0.1240(5) 0.31292(16) 0.0237(5) Uani d . 1 . .
    C C14 0.5988(3) 0.0075(5) 0.32986(17) 0.0265(6) Uani d . 1 . .
    C C13 0.5917(3) 0.2063(5) 0.38184(17) 0.0269(6) Uani d . 1 . .
    C C12 0.4471(3) 0.2741(5) 0.41913(16) 0.0251(5) Uani d . 1 . .
    C C11 0.3098(3) 0.1428(4) 0.40203(16) 0.0224(5) Uani d . 1 . .
    C C16 -0.3038(3) -0.1589(5) -0.14857(18) 0.0255(6) Uani d . 1 . .
    H H1 -0.041(3) 0.216(6) 0.2758(19) 0.044(9) Uiso d . 1 . .
    H H2 -0.307(3) 0.526(5) 0.1294(16) 0.020(6) Uiso d . 1 . .
    H H3 -0.408(3) 0.398(5) -0.0179(16) 0.024(6) Uiso d . 1 . .
    H H5 -0.129(3) -0.164(4) 0.0095(14) 0.013(6) Uiso d . 1 . .
    H H7 0.039(3) -0.236(5) 0.1538(15) 0.021(6) Uiso d . 1 . .
    H H8 0.186(3) -0.326(5) 0.2845(16) 0.022(6) Uiso d . 1 . .
    H H15 0.466(3) -0.261(5) 0.2753(19) 0.036(8) Uiso d . 1 . .
    H H14 0.701(3) -0.044(5) 0.3014(16) 0.030(7) Uiso d . 1 . .
    H H13 0.684(3) 0.319(6) 0.390(2) 0.046(8) Uiso d . 1 . .
    H H12 0.443(3) 0.421(5) 0.4568(16) 0.028(7) Uiso d . 1 . .
    H H11 0.210(3) 0.198(5) 0.4247(16) 0.029(6) Uiso d . 1 . .
    H H9A 0.045(3) -0.149(5) 0.4484(17) 0.031(7) Uiso d . 1 . .
    H H16A -0.330(3) -0.274(5) -0.1053(18) 0.031(7) Uiso d . 1 . .
    H H9B -0.020(3) -0.371(5) 0.3935(16) 0.026(6) Uiso d . 1 . .
    H H16B -0.191(3) -0.172(4) -0.1610(14) 0.014(5) Uiso d . 1 . .
    H H9C 0.147(3) -0.381(6) 0.4531(19) 0.043(8) Uiso d . 1 . .
    H H16C -0.365(3) -0.172(5) -0.2090(18) 0.027(7) Uiso d . 1 . .
loop_
    _atom_site_aniso_label
    _atom_site_aniso_U_11
    _atom_site_aniso_U_22
    _atom_site_aniso_U_33
    _atom_site_aniso_U_12
    _atom_site_aniso_U_13
    _atom_site_aniso_U_23
    O1 0.0236(8) 0.0249(10) 0.0252(9) -0.0010(8) 0.0002(7) -0.0063(8)
    O2 0.0230(8) 0.0276(10) 0.0198(8) 0.0002(7) -0.0012(6) 0.0021(8)
    N1 0.0171(8) 0.0238(11) 0.0218(10) -0.0012(8) 0.0011(7) -0.0013(9)
    C1 0.0191(10) 0.0217(14) 0.0208(12) -0.0029(10) 0.0046(9) -0.0015(10)
    C2 0.0208(10) 0.0195(13) 0.0306(13) 0.0001(10) 0.0055(9) -0.0011(12)
    C3 0.0144(10) 0.0230(13) 0.0268(13) 0.0015(9) 0.0023(9) 0.0066(11)
    C4 0.0174(10) 0.0251(14) 0.0184(12) -0.0031(9) 0.0035(9) 0.0022(10)
    C5 0.0173(10) 0.0210(13) 0.0219(12) -0.0021(9) 0.0033(8) -0.0003(10)
    C6 0.0160(9) 0.0203(12) 0.0209(11) -0.0021(9) 0.0031(9) 0.0001(10)
    C7 0.0155(9) 0.0230(13) 0.0212(12) -0.0017(9) 0.0043(8) 0.0002(10)
    C8 0.0202(10) 0.0194(12) 0.0215(12) 0.0014(9) 0.0002(9) -0.0014(10)
    C9 0.0233(11) 0.0265(14) 0.0263(13) -0.0046(11) 0.0019(10) 0.0000(11)
    C10 0.0219(10) 0.0228(13) 0.0149(11) -0.0009(10) -0.0015(8) 0.0034(10)
    C15 0.0234(11) 0.0286(14) 0.0193(12) 0.0033(10) 0.0024(9) 0.0005(11)
    C14 0.0213(11) 0.0342(16) 0.0242(13) 0.0011(10) 0.0042(9) 0.0044(11)
    C13 0.0258(12) 0.0322(15) 0.0224(13) -0.0081(11) -0.0012(10) 0.0043(11)
    C12 0.0302(12) 0.0255(14) 0.0192(12) -0.0041(11) -0.0014(9) 0.0002(11)
    C11 0.0219(11) 0.0233(13) 0.0219(12) 0.0021(10) 0.0011(9) 0.0000(10)
    C16 0.0269(12) 0.0280(15) 0.0217(14) 0.0011(11) 0.0011(10) -0.0009(12)
_geom_special_details
;
All e.s.d.'s (except the e.s.d. in the dihedral angle between two l.s. planes)
are estimated using the full covariance matrix. The cell e.s.d.'s are taken
into account individually in the estimation of e.s.d.'s in distances, angles
and torsion angles; correlations between e.s.d.'s in cell parameters are only
used when they are defined by crystal symmetry. An approximate (isotropic)
treatment of cell e.s.d.'s is used for estimating e.s.d.'s involving l.s.
planes.
;
loop_
    _geom_bond_atom_site_label_1
    _geom_bond_atom_site_label_2
    _geom_bond_site_symmetry_2
    _geom_bond_distance
    _geom_bond_publ_flag
    O1 C1 . 1.361(3) ?
    O1 H1 . 0.98(3) ?
    O2 C4 . 1.374(3) ?
    O2 C16 . 1.422(3) ?
    N1 C7 . 1.283(3) ?
    N1 C8 . 1.466(3) ?
    C1 C2 . 1.387(3) ?
    C1 C6 . 1.409(3) ?
    C2 C3 . 1.376(3) ?
    C2 H2 . 0.91(3) ?
    C3 C4 . 1.399(3) ?
    C3 H3 . 0.92(3) ?
    C4 C5 . 1.379(3) ?
    C5 C6 . 1.415(3) ?
    C5 H5 . 0.95(2) ?
    C6 C7 . 1.452(3) ?
    C7 H7 . 0.97(3) ?
    C8 C10 . 1.519(3) ?
    C8 C9 . 1.528(3) ?
    C8 H8 . 0.99(3) ?
    C9 H9A . 0.93(3) ?
    C9 H9B . 1.00(3) ?
    C9 H9C . 1.02(3) ?
    C10 C15 . 1.393(3) ?
    C10 C11 . 1.393(3) ?
    C15 C14 . 1.390(4) ?
    C15 H15 . 0.96(3) ?
    C14 C13 . 1.379(4) ?
    C14 H14 . 1.00(2) ?
    C13 C12 . 1.389(3) ?
    C13 H13 . 1.01(3) ?
    C12 C11 . 1.383(3) ?
    C12 H12 . 1.01(3) ?
    C11 H11 . 0.95(3) ?
    C16 H16A . 0.94(3) ?
    C16 H16B . 0.96(2) ?
    C16 H16C . 0.96(3) ?
loop_
    _geom_angle_atom_site_label_1
    _geom_angle_atom_site_label_2
    _geom_angle_atom_site_label_3
    _geom_angle_site_symmetry_1
    _geom_angle_site_symmetry_3
    _geom_angle
    _geom_angle_publ_flag
    C1 O1 H1 . . 104.5(17) ?
    C4 O2 C16 . . 116.9(2) ?
    C7 N1 C8 . . 119.6(2) ?
    O1 C1 C2 . . 118.5(2) ?
    O1 C1 C6 . . 121.4(2) ?
    C2 C1 C6 . . 120.1(2) ?
    C3 C2 C1 . . 120.0(2) ?
    C3 C2 H2 . . 119.8(16) ?
    C1 C2 H2 . . 120.2(16) ?
    C2 C3 C4 . . 120.8(2) ?
    C2 C3 H3 . . 120.4(16) ?
    C4 C3 H3 . . 118.8(16) ?
    O2 C4 C5 . . 125.1(2) ?
    O2 C4 C3 . . 114.9(2) ?
    C5 C4 C3 . . 120.0(2) ?
    C4 C5 C6 . . 119.9(2) ?
    C4 C5 H5 . . 122.7(14) ?
    C6 C5 H5 . . 117.4(14) ?
    C1 C6 C5 . . 119.1(2) ?
    C1 C6 C7 . . 121.4(2) ?
    C5 C6 C7 . . 119.4(2) ?
    N1 C7 C6 . . 121.0(2) ?
    N1 C7 H7 . . 119.8(14) ?
    C6 C7 H7 . . 119.2(14) ?
    N1 C8 C10 . . 107.1(2) ?
    N1 C8 C9 . . 108.32(18) ?
    C10 C8 C9 . . 113.1(2) ?
    N1 C8 H8 . . 110.1(14) ?
    C10 C8 H8 . . 110.1(14) ?
    C9 C8 H8 . . 108.1(14) ?
    C8 C9 H9A . . 110.3(16) ?
    C8 C9 H9B . . 111.4(13) ?
    H9A C9 H9B . . 111(2) ?
    C8 C9 H9C . . 112.1(14) ?
    H9A C9 H9C . . 110(2) ?
    H9B C9 H9C . . 102(2) ?
    C15 C10 C11 . . 118.5(2) ?
    C15 C10 C8 . . 120.2(2) ?
    C11 C10 C8 . . 121.22(19) ?
    C14 C15 C10 . . 120.4(2) ?
    C14 C15 H15 . . 119.8(16) ?
    C10 C15 H15 . . 119.8(16) ?
    C13 C14 C15 . . 120.2(2) ?
    C13 C14 H14 . . 121.9(17) ?
    C15 C14 H14 . . 117.9(17) ?
    C14 C13 C12 . . 120.2(2) ?
    C14 C13 H13 . . 124.3(17) ?
    C12 C13 H13 . . 115.3(18) ?
    C11 C12 C13 . . 119.4(2) ?
    C11 C12 H12 . . 121.2(14) ?
    C13 C12 H12 . . 119.4(14) ?
    C12 C11 C10 . . 121.2(2) ?
    C12 C11 H11 . . 117.8(17) ?
    C10 C11 H11 . . 120.8(17) ?
    O2 C16 H16A . . 109.4(17) ?
    O2 C16 H16B . . 113.2(14) ?
    H16A C16 H16B . . 109(2) ?
    O2 C16 H16C . . 106.1(17) ?
    H16A C16 H16C . . 112(2) ?
    H16B C16 H16C . . 107.6(18) ?
loop_
    _geom_torsion_atom_site_label_1
    _geom_torsion_atom_site_label_2
    _geom_torsion_atom_site_label_3
    _geom_torsion_atom_site_label_4
    _geom_torsion_site_symmetry_1
    _geom_torsion_site_symmetry_2
    _geom_torsion_site_symmetry_3
    _geom_torsion_site_symmetry_4
    _geom_torsion
    _geom_torsion_publ_flag
    O1 C1 C2 C3 . . . . 179.53(18) ?
    C6 C1 C2 C3 . . . . -0.6(3) ?
    C1 C2 C3 C4 . . . . -1.6(3) ?
    C16 O2 C4 C5 . . . . 3.7(3) ?
    C16 O2 C4 C3 . . . . -175.42(18) ?
    C2 C3 C4 O2 . . . . -178.62(18) ?
    C2 C3 C4 C5 . . . . 2.2(3) ?
    O2 C4 C5 C6 . . . . -179.69(17) ?
    C3 C4 C5 C6 . . . . -0.6(3) ?
    O1 C1 C6 C5 . . . . -177.98(17) ?
    C2 C1 C6 C5 . . . . 2.2(3) ?
    O1 C1 C6 C7 . . . . 3.8(3) ?
    C2 C1 C6 C7 . . . . -176.03(19) ?
    C4 C5 C6 C1 . . . . -1.5(3) ?
    C4 C5 C6 C7 . . . . 176.70(19) ?
    C8 N1 C7 C6 . . . . -179.40(18) ?
    C1 C6 C7 N1 . . . . 2.0(3) ?
    C5 C6 C7 N1 . . . . -176.18(18) ?
    C7 N1 C8 C10 . . . . 120.2(2) ?
    C7 N1 C8 C9 . . . . -117.5(2) ?
    N1 C8 C10 C15 . . . . -116.8(2) ?
    C9 C8 C10 C15 . . . . 124.0(2) ?
    N1 C8 C10 C11 . . . . 59.8(3) ?
    C9 C8 C10 C11 . . . . -59.5(3) ?
    C11 C10 C15 C14 . . . . -1.1(3) ?
    C8 C10 C15 C14 . . . . 175.5(2) ?
    C10 C15 C14 C13 . . . . 0.0(4) ?
    C15 C14 C13 C12 . . . . 1.2(4) ?
    C14 C13 C12 C11 . . . . -1.3(4) ?
    C13 C12 C11 C10 . . . . 0.1(4) ?
    C15 C10 C11 C12 . . . . 1.1(3) ?
    C8 C10 C11 C12 . . . . -175.5(2) ?
loop_
    _geom_hbond_atom_site_label_D
    _geom_hbond_atom_site_label_H
    _geom_hbond_atom_site_label_A
    _geom_hbond_site_symmetry_D
    _geom_hbond_site_symmetry_H
    _geom_hbond_site_symmetry_A
    _geom_hbond_distance_DH
    _geom_hbond_distance_HA
    _geom_hbond_distance_DA
    _geom_hbond_angle_DHA
    _geom_hbond_publ_flag
    O1 H1 N1 . . . 0.97(3) 1.72(5) 2.589(2) 151(3) yes
    C12 H12 Cg1 . . 2_656 1.03(4) 2.72(3) 3.536(3) 137(3) yes
    C16 H16C Cg1 . . 2_545 0.98(4) 2.71(3) 3.563(3) 149(3) yes
