# Supplementary material for: A chiral photochromic Schiff base: (R)-4-meth­oxy-2-[(1-phenyl­ethyl)imino­meth­yl]phenol
Source: Acta Crystallogr Sect E Struct Rep Online. 2009 Sep 9;65(Pt 10):o2381. doi: 10.1107/S1600536809035557 (PMC2970391; doi:10.1107/S1600536809035557)
Supplement: Supplementary file 2 [file e-65-o2381-Isup2.hkl]

# 
# h,k,l, Fc-squared, Fo-squared, sigma(Fo-squared) and status flag 
# 
data_I
_shelx_title ' yukki2 in P2(1)' 
_shelx_refln_list_code          4 
_shelx_F_calc_maximum       77.21 
_exptl_crystal_F_000       272.00 
_reflns_d_resolution_high  0.7685 
 
loop_ 
 _symmetry_equiv_pos_as_xyz 
 'x, y, z' 
 '-x, y+1/2, -z' 
 
_cell_length_a     8.2701 
_cell_length_b     5.8857 
_cell_length_c    13.9196 
_cell_angle_alpha  90.000 
_cell_angle_beta   93.254 
_cell_angle_gamma  90.000 
 
_shelx_F_squared_multiplier     1.000 
 
loop_ 
 _refln_index_h 
 _refln_index_k 
 _refln_index_l 
 _refln_F_squared_calc 
 _refln_F_squared_meas 
 _refln_F_squared_sigma 
 _refln_observed_status 
   1   0   0       23.35       24.80      1.54 o 
   2   0   0       78.96       81.92      4.26 o 
   3   0   0      651.32      700.48     28.01 o 
   4   0   0      340.02      368.10     15.92 o 
   5   0   0      322.44      342.56     11.64 o 
   6   0   0       69.80       71.35      8.85 o 
   7   0   0      152.15      166.69      9.69 o 
   8   0   0      101.15      102.96      7.34 o 
   9   0   0        0.24        1.60      1.73 o 
  10   0   0        2.72        4.44      2.41 o 
   1   1   0     2023.99     2233.90    221.94 o 
   2   1   0      616.33      621.43     36.17 o 
   3   1   0      596.18      592.16     26.62 o 
   4   1   0      236.09      240.43     22.31 o 
   5   1   0      178.67      192.18      7.31 o 
   6   1   0        9.88        9.71      1.52 o 
   7   1   0       74.82       71.42      3.38 o 
   8   1   0        3.48        5.07      1.51 o 
   9   1   0        2.07        4.13      1.55 o 
  10   1   0       16.88       23.74      2.94 o 
   0   2   0     1228.32     1139.28     44.54 o 
   1   2   0      107.63      111.10      5.32 o 
   2   2   0      112.27      125.54      8.70 o 
   3   2   0      282.45      313.89     22.09 o 
   4   2   0       40.26       46.71      3.38 o 
   5   2   0       11.32       12.33      1.21 o 
   6   2   0       28.61       29.01      3.30 o 
   7   2   0       29.93       30.19      3.41 o 
   8   2   0       22.52       21.63      2.22 o 
   9   2   0        6.17        8.49      1.89 o 
  10   2   0        6.94        9.31      2.22 o 
   1   3   0      409.73      406.96     11.29 o 
   2   3   0      219.41      228.39     15.43 o 
   3   3   0       43.46       48.12      2.18 o 
   4   3   0      104.13      106.77      9.56 o 
   5   3   0      217.67      220.95     16.74 o 
   6   3   0       53.85       51.95      3.53 o 
   7   3   0        1.54        1.89      1.97 o 
   8   3   0       36.13       39.09      3.93 o 
   9   3   0       15.31       18.58      2.41 o 
   0   4   0       67.40       68.04      5.06 o 
   1   4   0       12.92       13.36      1.39 o 
   2   4   0      100.90      109.31      7.20 o 
   3   4   0      107.53      111.70      6.79 o 
   4   4   0      275.52      284.84     20.42 o 
   5   4   0      155.50      167.09     11.34 o 
   6   4   0       10.42        9.38      1.45 o 
   7   4   0       22.80       25.46      2.65 o 
   8   4   0       20.47       23.70      2.54 o 
   9   4   0       45.06       58.27      8.59 o 
   1   5   0       64.54       68.24      6.20 o 
   2   5   0       38.81       43.83      3.32 o 
   3   5   0       29.75       32.52      2.48 o 
   4   5   0      160.01      167.51     17.10 o 
   5   5   0       55.61       57.77      2.92 o 
   6   5   0        5.82        5.89      2.01 o 
   7   5   0       16.98       20.55      2.52 o 
   8   5   0        2.63        5.38      2.47 o 
   1   6   0        3.73        3.70      1.79 o 
   2   6   0       37.13       35.05      2.71 o 
   3   6   0        0.96        0.27      1.20 o 
   4   6   0       34.38       35.59      3.36 o 
   5   6   0        0.76        0.37      1.56 o 
   6   6   0       46.72       49.31      4.55 o 
   2   7   0        0.83        4.50      4.57 o 
   3   7   0       66.60       85.50      9.25 o 
   4   7   0       11.48       18.63      6.42 o 
 -10   0   1        4.25        2.71      2.16 o 
  -9   0   1        2.39        3.82      2.10 o 
  -8   0   1       10.30        9.07      2.53 o 
  -7   0   1      598.78      611.65     26.90 o 
  -6   0   1      198.45      210.30     10.86 o 
  -5   0   1        3.73        5.06      1.54 o 
  -4   0   1      112.42      121.53      6.54 o 
  -3   0   1       16.61       17.15      2.04 o 
  -2   0   1     3755.19     3910.62    148.86 o 
  -1   0   1      921.22      923.11     23.61 o 
   0   0   1      328.88      335.34     16.47 o 
   1   0   1       16.10       18.37      1.60 o 
   2   0   1      321.38      331.26     22.61 o 
   3   0   1      368.06      370.56     12.01 o 
   4   0   1      215.60      223.26      7.90 o 
   5   0   1      147.33      162.05      6.44 o 
   6   0   1      114.95      111.22      9.59 o 
   7   0   1      410.72      397.03     18.57 o 
   8   0   1       92.72       95.00      7.03 o 
   9   0   1        3.68        3.70      2.22 o 
  10   0   1        2.73        4.57      2.59 o 
 -10   1   1       30.54       37.63      3.53 o 
  -9   1   1       14.28       15.94      2.33 o 
  -8   1   1       12.80       12.15      3.73 o 
  -7   1   1      175.73      175.33     16.22 o 
  -6   1   1      159.88      175.20     14.50 o 
  -5   1   1       79.55       75.60      3.61 o 
  -4   1   1      223.80      224.73      5.70 o 
  -3   1   1      153.46      157.94      4.64 o 
  -2   1   1     1812.67     1855.32     80.18 o 
  -1   1   1     1251.48     1270.04     51.43 o 
   0   1   1     1085.70     1029.43     24.59 o 
   1   1   1      811.27      939.99     89.56 o 
   2   1   1      256.13      246.38     16.28 o 
   3   1   1      141.27      139.25     10.63 o 
   4   1   1      233.31      275.24     19.47 o 
   5   1   1      293.07      306.76     22.84 o 
   6   1   1       34.44       37.81      2.29 o 
   7   1   1        8.42        7.69      2.07 o 
   8   1   1        3.30        3.05      1.31 o 
   9   1   1        5.63        4.79      1.68 o 
  10   1   1       11.74       12.59      2.29 o 
 -10   2   1       12.13       14.92      3.39 o 
  -9   2   1        3.03        2.34      1.40 o 
  -8   2   1        2.60        2.42      1.18 o 
  -7   2   1       96.85       86.15     10.27 o 
  -6   2   1        8.51        7.93      1.47 o 
  -5   2   1       43.31       47.58      2.20 o 
  -4   2   1       78.97       87.39      3.47 o 
  -3   2   1      178.05      196.21      9.49 o 
  -2   2   1      150.48      149.74      9.26 o 
  -1   2   1       17.73       16.52      1.02 o 
   0   2   1      616.12      616.73     17.53 o 
   1   2   1       68.29       70.35      2.87 o 
   2   2   1       23.83       27.88      3.15 o 
   3   2   1       72.83       87.40      7.27 o 
   4   2   1      224.69      262.17     18.64 o 
   5   2   1       11.99       12.45      1.76 o 
   6   2   1       55.92       64.52      4.00 o 
   7   2   1       37.31       38.12      3.96 o 
   8   2   1       19.09       17.12      2.06 o 
   9   2   1        5.24        5.46      1.94 o 
  10   2   1       12.14       15.08      2.53 o 
  -9   3   1        8.62       11.82      1.96 o 
  -8   3   1       28.02       30.48      3.64 o 
  -7   3   1       89.22       86.28      4.67 o 
  -6   3   1      104.87      104.41      4.47 o 
  -5   3   1      144.35      151.02      7.62 o 
  -4   3   1       87.00       89.45      6.88 o 
  -3   3   1      159.16      164.94     10.28 o 
  -2   3   1      118.50      114.92      7.15 o 
  -1   3   1      445.81      482.51     10.17 o 
   0   3   1      596.96      638.99     18.66 o 
   1   3   1       64.42       63.98      4.86 o 
   2   3   1       16.34       17.77      1.80 o 
   3   3   1       63.08       65.04      6.56 o 
   4   3   1      206.06      202.95     12.20 o 
   5   3   1       83.56       88.26      8.13 o 
   6   3   1      161.32      158.44      9.93 o 
   7   3   1       32.64       39.02      2.85 o 
   8   3   1        9.40        9.16      1.77 o 
   9   3   1        1.63        0.71      1.93 o 
  -9   4   1       39.93       45.63      3.45 o 
  -8   4   1       18.04       20.07      3.19 o 
  -7   4   1       31.60       30.19      3.23 o 
  -6   4   1      120.83      111.34      4.99 o 
  -5   4   1      173.07      166.77      7.45 o 
  -4   4   1      210.04      204.80      6.37 o 
  -3   4   1       56.05       60.01      4.82 o 
  -2   4   1      262.53      270.19     19.41 o 
  -1   4   1       20.28       20.48      1.31 o 
   0   4   1      246.17      256.53      8.91 o 
   1   4   1       64.99       71.29      3.81 o 
   2   4   1       92.54       89.62      8.31 o 
   3   4   1      360.43      354.38     25.47 o 
   4   4   1      159.68      155.79     13.48 o 
   5   4   1       25.74       26.58      2.83 o 
   6   4   1       38.79       36.47      2.33 o 
   7   4   1       27.84       34.57      2.87 o 
   8   4   1       36.36       36.61      4.20 o 
   9   4   1        3.27       -0.86      1.75 o 
  -8   5   1        5.61        7.94      1.78 o 
  -7   5   1        3.67        5.14      1.44 o 
  -6   5   1        5.82        5.30      1.69 o 
  -5   5   1       31.24       33.83      2.89 o 
  -4   5   1       63.50       62.22      3.13 o 
  -3   5   1      105.56      106.98     10.28 o 
  -2   5   1       23.48       22.20      2.54 o 
  -1   5   1       46.68       47.21      2.71 o 
   0   5   1       90.25       93.33      4.03 o 
   1   5   1        6.67        6.45      1.38 o 
   2   5   1      157.96      168.04     10.38 o 
   3   5   1      261.43      255.71     22.07 o 
   4   5   1       17.87       17.02      2.92 o 
   5   5   1       86.83       92.97      4.64 o 
   6   5   1       15.73       18.21      3.54 o 
   7   5   1       22.67       24.95      3.89 o 
   8   5   1       38.61       47.67     12.55 o 
  -6   6   1        4.24        7.03      2.40 o 
  -5   6   1       28.13       20.42      3.52 o 
  -4   6   1       10.54        9.50      2.78 o 
  -3   6   1       39.31       38.31      4.01 o 
  -2   6   1       18.93       18.31      2.11 o 
  -1   6   1       26.19       26.94      6.08 o 
   0   6   1        4.63        5.98      2.53 o 
   1   6   1       19.74       23.30      3.10 o 
   2   6   1        1.35        3.69      1.75 o 
   3   6   1       40.92       46.98      6.17 o 
   4   6   1       13.00       13.76      2.69 o 
   5   6   1        2.49        2.39      2.16 o 
   6   6   1        4.79        8.48      2.62 o 
  -4   7   1        8.10       16.16      5.74 o 
  -3   7   1       21.25       41.58      7.09 o 
   2   7   1       23.87       32.02      7.16 o 
   3   7   1        7.85       15.30      6.35 o 
   4   7   1        7.26       11.41      6.29 o 
 -10   0   2        2.64        2.28      1.97 o 
  -9   0   2        2.07        3.89      2.22 o 
  -8   0   2        3.33        7.40      2.34 o 
  -7   0   2       66.20       58.48      5.00 o 
  -6   0   2      354.91      350.09     16.16 o 
  -5   0   2       68.02       59.35      4.44 o 
  -4   0   2       14.50       12.40      1.97 o 
  -3   0   2        9.75       10.98      1.60 o 
  -2   0   2     5961.48     6113.98    155.25 o 
  -1   0   2     3218.27     3181.27    104.47 o 
   0   0   2      193.83      187.47      6.00 o 
   1   0   2        0.69        3.64      1.17 o 
   2   0   2      183.15      178.97      6.38 o 
   3   0   2       55.98       56.38      5.43 o 
   4   0   2        0.01        1.73      2.22 o 
   5   0   2        6.62        2.60      1.91 o 
   6   0   2      181.23      174.86     25.60 o 
   7   0   2       81.52       83.96      6.17 o 
   8   0   2       16.21       19.06      3.27 o 
   9   0   2        0.04        0.19      1.42 o 
  10   0   2       33.45       34.24      4.87 o 
 -10   1   2        8.68        9.58      2.08 o 
  -9   1   2       78.01       79.32      7.28 o 
  -8   1   2       63.70       61.32      4.35 o 
  -7   1   2       23.16       23.42      2.31 o 
  -6   1   2       87.64       82.15      4.09 o 
  -5   1   2      257.72      256.39      8.82 o 
  -4   1   2      109.15      115.77      3.46 o 
  -3   1   2     1086.17     1102.68     23.97 o 
  -2   1   2     3623.91     3472.50     67.04 o 
  -1   1   2     3529.23     3587.80     69.41 o 
   0   1   2     2161.91     2147.00    167.93 o 
   1   1   2     1247.79     1429.51    170.11 o 
   2   1   2       74.50       87.30      8.75 o 
   3   1   2     1103.35     1282.03    105.96 o 
   4   1   2      230.54      299.61     20.32 o 
   5   1   2       90.45       93.31      3.87 o 
   6   1   2        1.96        1.81      1.00 o 
   7   1   2       25.31       30.30      4.53 o 
   8   1   2       26.99       30.33      3.02 o 
   9   1   2       14.87       14.13      2.24 o 
  10   1   2       34.21       36.49      3.60 o 
 -10   2   2       11.42       13.37      2.31 o 
  -9   2   2       20.30       21.91      3.64 o 
  -8   2   2       11.42       14.12      2.16 o 
  -7   2   2       78.19       76.68      4.47 o 
  -6   2   2       61.09       59.25      2.60 o 
  -5   2   2       41.79       39.15      2.04 o 
  -4   2   2      160.67      168.77     10.57 o 
  -3   2   2      161.75      161.25      7.66 o 
  -2   2   2      204.74      211.80      7.00 o 
  -1   2   2      647.53      637.95     12.90 o 
   0   2   2      926.55      937.61     22.87 o 
   1   2   2        7.74        7.57      0.57 o 
   2   2   2      340.20      425.64     40.52 o 
   3   2   2      604.59      685.91     55.45 o 
   4   2   2       78.04       90.74      6.73 o 
   5   2   2      102.48      122.90      6.51 o 
   6   2   2       10.19       12.24      1.60 o 
   7   2   2        1.27        2.74      1.20 o 
   8   2   2       16.21       15.44      2.07 o 
   9   2   2       52.15       55.01      4.10 o 
  10   2   2       37.13       35.71      3.79 o 
  -9   3   2       14.39       20.95      5.06 o 
  -8   3   2        6.94        4.20      1.79 o 
  -7   3   2      216.31      210.51      6.28 o 
  -6   3   2      265.52      253.42      9.90 o 
  -5   3   2      111.90      113.05      5.07 o 
  -4   3   2       43.62       46.26      2.21 o 
  -3   3   2      356.89      351.63     27.76 o 
  -2   3   2      267.25      264.63     17.16 o 
  -1   3   2       62.32       64.01      2.65 o 
   0   3   2      127.50      140.12      4.46 o 
   1   3   2      142.44      155.37      7.60 o 
   2   3   2       48.12       47.66      2.12 o 
   3   3   2       14.90       14.55      1.46 o 
   4   3   2      125.71      137.88     11.12 o 
   5   3   2       15.89       16.48      1.36 o 
   6   3   2       52.44       60.19      5.98 o 
   7   3   2       46.40       46.77      3.21 o 
   8   3   2       25.77       31.23      4.98 o 
   9   3   2        5.08        7.38      1.85 o 
  -9   4   2       27.21       28.88      2.85 o 
  -8   4   2       10.66       11.74      3.76 o 
  -7   4   2       33.35       34.16      2.40 o 
  -6   4   2       13.33       13.93      1.74 o 
  -5   4   2        8.29       13.81      2.27 o 
  -4   4   2      350.10      338.80     15.43 o 
  -3   4   2       86.19       82.58      7.24 o 
  -2   4   2       76.73       78.71      5.35 o 
  -1   4   2       19.64       19.82      1.32 o 
   0   4   2        7.26        8.67      1.25 o 
   1   4   2      104.81      100.92      2.83 o 
   2   4   2      449.99      471.10     25.08 o 
   3   4   2      362.94      387.55     32.85 o 
   4   4   2       48.26       54.82      4.02 o 
   5   4   2        6.84        8.15      1.78 o 
   6   4   2        5.02        5.02      1.27 o 
   7   4   2       44.42       51.87      5.21 o 
   8   4   2        0.73       -0.71      1.56 o 
   9   4   2       35.10       25.48      8.14 o 
  -8   5   2       25.62       30.95      2.52 o 
  -7   5   2       28.51       27.39      2.39 o 
  -6   5   2       13.94       16.11      1.88 o 
  -5   5   2      111.01      113.57      8.71 o 
  -4   5   2        7.42        6.95      1.28 o 
  -3   5   2        7.01        7.58      1.27 o 
  -2   5   2       35.82       36.32      3.19 o 
  -1   5   2       43.89       47.93      3.58 o 
   0   5   2        0.93       -0.47      1.85 o 
   1   5   2      114.95      110.58      5.82 o 
   2   5   2      138.52      147.26     10.63 o 
   3   5   2       21.83       25.35      5.06 o 
   4   5   2       62.00       67.73      4.80 o 
   5   5   2       71.15       68.35      5.07 o 
   6   5   2       19.41       26.92      8.02 o 
   7   5   2       30.80       36.83      4.34 o 
  -6   6   2       18.13       19.74      3.70 o 
  -5   6   2       43.62       52.70      8.30 o 
  -4   6   2        7.36        7.63      1.94 o 
  -3   6   2       13.74       12.75      2.09 o 
  -2   6   2       26.28       28.79      7.16 o 
  -1   6   2       90.19       92.88     13.76 o 
   0   6   2       13.04       16.90      3.52 o 
   1   6   2        8.65       10.30      2.57 o 
   2   6   2       58.65       52.78      4.40 o 
   3   6   2        0.19       -0.74      1.30 o 
   4   6   2        2.11        1.13      1.58 o 
   5   6   2       43.34       47.26      4.75 o 
   6   6   2       73.65       71.73      5.82 o 
  -4   7   2        5.47        6.23      2.96 o 
  -3   7   2        1.37       -1.30      2.41 o 
  -2   7   2       12.10        7.96      2.84 o 
  -1   7   2        1.52        3.58      2.34 o 
   0   7   2        6.65        5.74      2.28 o 
   2   7   2       59.55       67.61      9.25 o 
   3   7   2        3.91        4.94      2.37 o 
   4   7   2        5.84       10.15      3.24 o 
 -10   0   3        0.41        0.99      1.67 o 
  -9   0   3      121.69      127.51      8.82 o 
  -8   0   3      348.77      350.70     17.40 o 
  -7   0   3        3.86        4.07      1.79 o 
  -6   0   3       80.89       89.82      6.05 o 
  -5   0   3       13.09       16.84      2.47 o 
  -4   0   3      106.99      108.02      5.98 o 
  -3   0   3        3.53        5.00      1.23 o 
  -2   0   3      256.27      261.90      6.39 o 
  -1   0   3      317.30      316.55      7.44 o 
   0   0   3      852.15      831.01     25.38 o 
   1   0   3     1908.37     2047.74    107.77 o 
   2   0   3       32.20       35.71      6.23 o 
   3   0   3       97.09       86.64      5.27 o 
   4   0   3      377.47      357.90     11.98 o 
   5   0   3       26.65       28.24      2.31 o 
   6   0   3       22.72       23.57      3.02 o 
   7   0   3        0.75        0.86      1.36 o 
   8   0   3        3.70        3.64      2.04 o 
   9   0   3        1.89        3.27      2.04 o 
  10   0   3       11.79       12.03      3.39 o 
 -10   1   3        1.47        0.36      1.18 o 
  -9   1   3       11.71       10.39      2.31 o 
  -8   1   3      124.84      121.23      5.73 o 
  -7   1   3      226.87      204.66      7.89 o 
  -6   1   3        6.25        5.97      1.34 o 
  -5   1   3       66.51       67.07      2.57 o 
  -4   1   3      727.95      712.24     16.02 o 
  -3   1   3      599.20      578.34     11.81 o 
  -2   1   3      756.99      697.78     15.28 o 
  -1   1   3      162.04      155.92      3.21 o 
   0   1   3      515.76      472.40     37.66 o 
   1   1   3     2699.69     2904.05    193.61 o 
   2   1   3      289.87      339.52     31.28 o 
   3   1   3      167.89      180.74      9.57 o 
   4   1   3       44.77       44.95      2.15 o 
   5   1   3       50.25       51.07      2.15 o 
   6   1   3       93.58       91.01      3.79 o 
   7   1   3      122.98      122.08      9.32 o 
   8   1   3       75.95       80.62      4.60 o 
   9   1   3       17.35       20.75      2.64 o 
  10   1   3      122.11      145.24      7.46 o 
 -10   2   3       15.75       17.89      2.54 o 
  -9   2   3       35.94       32.30      3.11 o 
  -8   2   3       52.72       53.64      7.83 o 
  -7   2   3      217.80      215.05      8.91 o 
  -6   2   3       22.54       21.83      1.69 o 
  -5   2   3       79.98       75.77      2.90 o 
  -4   2   3      445.71      427.45     23.99 o 
  -3   2   3      254.70      242.42      7.25 o 
  -2   2   3     1110.09     1117.40     37.30 o 
  -1   2   3      401.48      414.32      8.64 o 
   0   2   3       38.22       41.09      2.43 o 
   1   2   3       63.40       64.16      1.79 o 
   2   2   3      428.63      521.23     46.08 o 
   3   2   3      602.33      725.19     55.17 o 
   4   2   3       62.91       65.15      5.81 o 
   5   2   3      192.60      214.08     16.41 o 
   6   2   3       46.30       43.81      2.87 o 
   7   2   3       17.04       16.48      1.99 o 
   8   2   3       23.48       21.43      2.65 o 
   9   2   3      101.39      106.78      5.87 o 
  10   2   3       72.43       89.99      5.63 o 
  -9   3   3        9.57       11.15      2.12 o 
  -8   3   3       14.09       12.35      2.11 o 
  -7   3   3      110.40      107.62      4.08 o 
  -6   3   3       68.91       72.14      3.12 o 
  -5   3   3       19.88       20.96      1.67 o 
  -4   3   3       35.14       29.06      1.76 o 
  -3   3   3       40.86       45.90      3.33 o 
  -2   3   3       78.86       77.73      2.96 o 
  -1   3   3      315.07      334.37      9.04 o 
   0   3   3       37.25       42.27      2.91 o 
   1   3   3      388.13      391.93      8.25 o 
   2   3   3       36.40       36.57      1.50 o 
   3   3   3       71.64       83.53      8.08 o 
   4   3   3      161.15      178.56     10.61 o 
   5   3   3      129.24      141.94      7.56 o 
   6   3   3       18.01       25.71      4.96 o 
   7   3   3       31.96       30.60      5.41 o 
   8   3   3        7.98       11.46      4.38 o 
   9   3   3        7.11        5.71      4.29 o 
  -9   4   3        6.76        5.83      1.92 o 
  -8   4   3       28.40       28.58      2.34 o 
  -7   4   3        4.17        5.07      1.36 o 
  -6   4   3       15.86       13.85      1.85 o 
  -5   4   3      164.90      153.54      9.55 o 
  -4   4   3       26.79       25.70      1.79 o 
  -3   4   3       28.39       29.76      1.83 o 
  -2   4   3        9.51        9.85      1.10 o 
  -1   4   3       56.55       55.81      2.16 o 
   0   4   3       49.18       46.65      3.88 o 
   1   4   3       44.45       42.46      1.69 o 
   2   4   3       63.42       58.12      4.51 o 
   3   4   3       87.45       88.39      3.45 o 
   4   4   3       20.67       21.12      3.31 o 
   5   4   3        3.18        4.06      1.69 o 
   6   4   3        1.25        0.45      1.45 o 
   7   4   3        2.27       -0.57      1.91 o 
   8   4   3       10.63       10.51      3.00 o 
  -8   5   3       17.01       24.78      2.89 o 
  -7   5   3        5.46        7.48      2.13 o 
  -6   5   3       15.43       18.75      2.49 o 
  -5   5   3       34.46       36.46      3.05 o 
  -4   5   3       28.73       30.60      2.58 o 
  -3   5   3      100.87      104.37     10.09 o 
  -2   5   3       58.09       63.36      9.62 o 
  -1   5   3       10.39        9.13      2.04 o 
   0   5   3        9.41       10.54      2.38 o 
   1   5   3      173.45      167.95      8.39 o 
   2   5   3      139.46      126.95      8.45 o 
   3   5   3       73.53       74.33      5.04 o 
   4   5   3       75.72       82.71      9.65 o 
   5   5   3       16.49       18.49      6.01 o 
   6   5   3       93.81       99.29     10.76 o 
   7   5   3       19.62       22.28      8.85 o 
  -6   6   3        5.24        7.42      2.27 o 
  -5   6   3       34.22       38.21      3.36 o 
  -4   6   3       15.64       19.74      2.55 o 
  -3   6   3       15.58       14.23      2.27 o 
  -2   6   3      147.01      152.12     19.93 o 
  -1   6   3       42.67       45.21      5.43 o 
   0   6   3      136.35      123.50      9.32 o 
   1   6   3       13.58       13.76      5.68 o 
   2   6   3        1.49        1.77      1.78 o 
   3   6   3       56.14       58.46      4.86 o 
   4   6   3       37.84       31.79      4.03 o 
   5   6   3       76.33       73.13      5.80 o 
   6   6   3      152.94      160.63     18.60 o 
  -4   7   3        0.19        1.73      2.84 o 
  -3   7   3        3.89        3.21      2.96 o 
  -2   7   3        1.71        0.31      2.28 o 
  -1   7   3       46.92       50.21      4.87 o 
   0   7   3       28.03       30.29      3.64 o 
   1   7   3        0.76        0.86      2.22 o 
   2   7   3        5.87        4.03      2.51 o 
   3   7   3        3.80        1.58      2.24 o 
 -10   0   4       26.79       27.58      4.26 o 
  -9   0   4       19.34       22.52      3.70 o 
  -8   0   4        3.08        3.76      1.85 o 
  -7   0   4        1.77        1.97      1.54 o 
  -6   0   4       21.60       19.25      2.90 o 
  -5   0   4       11.48        9.44      2.04 o 
  -4   0   4        2.13        5.37      1.48 o 
  -3   0   4      333.54      324.54      9.08 o 
  -2   0   4      585.59      552.52     12.92 o 
  -1   0   4      449.90      463.04     15.11 o 
   0   0   4     1166.04     1109.13     33.78 o 
   1   0   4     1015.17     1058.14     32.11 o 
   2   0   4       29.03       31.34      2.81 o 
   3   0   4      153.68      164.95     12.49 o 
   4   0   4       88.05       90.32     10.80 o 
   5   0   4       37.52       41.39      5.52 o 
   6   0   4        5.42        5.99      1.51 o 
   7   0   4       90.18       89.88      6.48 o 
   8   0   4        1.53        1.73      1.67 o 
   9   0   4       60.94       64.03      6.17 o 
  10   0   4        6.68        6.05      2.84 o 
 -10   1   4       82.00       81.58      6.23 o 
  -9   1   4       27.56       24.97      3.24 o 
  -8   1   4        4.60        5.13      1.50 o 
  -7   1   4       25.58       23.65      2.35 o 
  -6   1   4      213.67      200.02      7.39 o 
  -5   1   4       26.18       24.05      1.57 o 
  -4   1   4      532.18      501.94     11.60 o 
  -3   1   4     1991.39     2038.63     39.88 o 
  -2   1   4       40.94       37.82      1.37 o 
  -1   1   4      674.78      644.76     11.90 o 
   0   1   4     1115.36     1108.48     36.14 o 
   1   1   4      243.57      263.27      6.17 o 
   2   1   4      224.87      251.31     12.24 o 
   3   1   4      553.79      628.56     21.31 o 
   4   1   4       57.35       54.32      4.29 o 
   5   1   4        1.61        1.02      0.68 o 
   6   1   4       24.79       24.15      3.18 o 
   7   1   4      119.15      107.39     25.69 o 
   8   1   4      262.63      279.53     10.53 o 
   9   1   4       23.09       23.13      2.80 o 
  10   1   4        8.24        8.23      2.16 o 
 -10   2   4        0.80        1.13      1.26 o 
  -9   2   4      156.99      160.02     15.39 o 
  -8   2   4      208.12      213.94     12.21 o 
  -7   2   4       69.21       64.20      6.94 o 
  -6   2   4       10.23        7.97      1.19 o 
  -5   2   4      342.89      325.30     16.81 o 
  -4   2   4     1061.93     1028.35     52.69 o 
  -3   2   4      138.77      143.91      5.29 o 
  -2   2   4      435.12      414.82     15.62 o 
  -1   2   4       61.54       60.66      1.94 o 
   0   2   4      268.13      264.10      9.40 o 
   1   2   4      172.55      178.01      4.28 o 
   2   2   4      263.09      363.15     37.82 o 
   3   2   4      173.87      199.16     12.39 o 
   4   2   4      280.31      293.10     11.62 o 
   5   2   4        4.79        6.16      1.86 o 
   6   2   4        2.27        4.84      1.14 o 
   7   2   4      128.46      108.89     18.72 o 
   8   2   4        9.80       12.14      1.90 o 
   9   2   4       99.62      101.20      5.72 o 
  -9   3   4       33.50       39.89      3.62 o 
  -8   3   4      141.44      141.72      6.52 o 
  -7   3   4       42.53       43.39      2.58 o 
  -6   3   4       43.58       40.26      2.40 o 
  -5   3   4      256.90      229.35     13.38 o 
  -4   3   4        0.56       -0.16      0.68 o 
  -3   3   4      169.02      166.23      9.93 o 
  -2   3   4      149.24      142.12      6.50 o 
  -1   3   4        5.14        3.85      0.97 o 
   0   3   4       14.56       16.27      1.24 o 
   1   3   4       66.01       69.26      1.99 o 
   2   3   4       50.17       51.55      5.06 o 
   3   3   4      115.19      120.25      7.42 o 
   4   3   4       17.42       23.19      5.86 o 
   5   3   4       36.02       36.11      3.49 o 
   6   3   4        6.71        7.09      2.13 o 
   7   3   4       47.37       45.07      8.08 o 
   8   3   4       13.88       13.17      4.47 o 
   9   3   4       10.54        4.75      4.60 o 
  -8   4   4        3.72        4.15      1.37 o 
  -7   4   4        2.38        4.08      1.30 o 
  -6   4   4       36.35       34.30      2.36 o 
  -5   4   4       69.50       69.06      6.45 o 
  -4   4   4      181.86      184.41     10.90 o 
  -3   4   4       13.53       14.75      1.50 o 
  -2   4   4       24.66       28.51      4.57 o 
  -1   4   4        0.65        0.65      1.33 o 
   0   4   4       33.35       32.58      7.03 o 
   1   4   4       37.68       38.75      3.32 o 
   2   4   4      116.13      104.54      5.58 o 
   3   4   4      159.73      159.13     12.71 o 
   4   4   4       19.16       24.18      5.37 o 
   5   4   4       39.44       40.84      3.91 o 
   6   4   4       27.26       28.81      3.73 o 
   7   4   4        5.80        4.33      2.30 o 
   8   4   4       19.05       21.08      8.33 o 
  -7   5   4       61.67       70.45      5.86 o 
  -6   5   4       27.92       32.45      3.11 o 
  -5   5   4       40.65       42.60      3.28 o 
  -4   5   4       57.14       55.50      9.47 o 
  -3   5   4        2.38        0.51      2.19 o 
  -2   5   4       31.03       28.42      4.38 o 
  -1   5   4      207.99      183.40      6.86 o 
   0   5   4      136.30      121.48     19.28 o 
   1   5   4      329.30      311.60     27.02 o 
   2   5   4       50.54       56.95      4.45 o 
   3   5   4       15.57       10.66      5.37 o 
   4   5   4       96.81      101.20      6.69 o 
   5   5   4      165.94      179.50     24.98 o 
   6   5   4       82.18       93.21      6.56 o 
   7   5   4        6.53        6.17      2.79 o 
  -6   6   4        3.53        7.87      3.76 o 
  -5   6   4        4.30        5.56      2.06 o 
  -4   6   4       28.98       37.39      3.61 o 
  -3   6   4        3.44        0.46      3.24 o 
  -2   6   4       31.66       35.59     11.13 o 
  -1   6   4        7.72        9.09      1.81 o 
   0   6   4      129.25      133.87      9.99 o 
   1   6   4       67.06       64.62      6.20 o 
   2   6   4       24.99       22.41      6.05 o 
   3   6   4       37.31       39.26      4.33 o 
   4   6   4       31.42       30.07      7.25 o 
   5   6   4       31.00       35.49      4.56 o 
   6   6   4       17.71       14.74      3.95 o 
  -3   7   4       10.86        9.85      2.51 o 
  -2   7   4        4.09        0.99      1.76 o 
  -1   7   4       22.84       23.56      2.64 o 
   0   7   4        9.82        6.61      2.38 o 
   1   7   4       31.94       44.42      6.05 o 
   2   7   4       10.84       10.10      3.21 o 
   3   7   4        5.55        3.30      6.01 o 
 -10   0   5        8.73       10.61      2.96 o 
  -9   0   5       14.65       14.13      3.08 o 
  -8   0   5        9.31       10.55      2.53 o 
  -7   0   5        4.77        6.05      2.04 o 
  -6   0   5       66.52       62.00      5.00 o 
  -5   0   5      296.89      291.73     13.51 o 
  -4   0   5       32.93       30.66      3.08 o 
  -3   0   5      318.99      348.97      8.69 o 
  -2   0   5        3.15        3.62      0.65 o 
  -1   0   5        5.61        6.40      0.64 o 
   0   0   5       53.17       51.30      2.58 o 
   1   0   5      174.62      168.91      8.17 o 
   2   0   5        9.03       11.26      3.33 o 
   3   0   5       28.15       33.41      4.01 o 
   4   0   5      156.83      176.81     23.97 o 
   5   0   5      139.16      140.47      5.96 o 
   6   0   5       37.23       32.49      2.77 o 
   7   0   5      150.56      164.83      9.62 o 
   8   0   5      118.91      130.29      8.76 o 
   9   0   5        0.13       -0.56      1.54 o 
  10   0   5       41.96       48.55      6.05 o 
 -10   1   5      166.67      152.19     10.18 o 
  -9   1   5       25.99       25.42      2.73 o 
  -8   1   5        9.47       10.10      2.56 o 
  -7   1   5       66.55       60.97      3.70 o 
  -6   1   5       55.09       54.24      4.87 o 
  -5   1   5      307.42      301.75     13.24 o 
  -4   1   5       36.11       37.37      1.66 o 
  -3   1   5       37.25       36.77      1.52 o 
  -2   1   5      156.73      151.78      3.38 o 
  -1   1   5       44.49       47.68      1.38 o 
   0   1   5      162.25      159.09      5.20 o 
   1   1   5      103.90       97.18      3.33 o 
   2   1   5      294.12      282.95      6.81 o 
   3   1   5       33.38       31.91      1.55 o 
   4   1   5      214.95      211.74      6.94 o 
   5   1   5       57.26       54.76      2.52 o 
   6   1   5       63.77       61.18      6.82 o 
   7   1   5       45.40       44.19      3.02 o 
   8   1   5      109.07      116.62      5.79 o 
   9   1   5      170.04      174.35      7.96 o 
  10   1   5        0.97        2.44      1.66 o 
 -10   2   5        6.29        3.82      2.22 o 
  -9   2   5      162.88      158.22     14.68 o 
  -8   2   5       31.14       25.61      5.09 o 
  -7   2   5       25.09       22.50      2.10 o 
  -6   2   5      346.20      327.92     28.50 o 
  -5   2   5      223.27      209.79      6.09 o 
  -4   2   5      559.80      536.93     28.39 o 
  -3   2   5       27.50       24.78      1.32 o 
  -2   2   5       13.79       16.77      1.27 o 
  -1   2   5      275.90      269.95      5.94 o 
   0   2   5      854.50      904.92     24.26 o 
   1   2   5      783.42      815.23     21.99 o 
   2   2   5      177.10      200.80      6.56 o 
   3   2   5      282.49      310.42     11.66 o 
   4   2   5       13.58       13.12      1.19 o 
   5   2   5        3.28        2.45      0.91 o 
   6   2   5       21.68       21.16      1.90 o 
   7   2   5      112.57      105.53      7.90 o 
   8   2   5       21.74       19.92      3.11 o 
   9   2   5       23.85       27.82      4.69 o 
  -9   3   5       10.31        8.61      2.02 o 
  -8   3   5        8.55        7.29      1.41 o 
  -7   3   5       20.67       17.40      1.77 o 
  -6   3   5       28.88       27.39      2.01 o 
  -5   3   5       22.28       21.61      1.71 o 
  -4   3   5      107.50       99.52      5.12 o 
  -3   3   5      191.82      195.33     12.96 o 
  -2   3   5       77.25       69.96      2.86 o 
  -1   3   5      257.15      264.44     11.13 o 
   0   3   5      132.95      128.79     13.73 o 
   1   3   5      256.21      255.46     19.31 o 
   2   3   5       11.71       11.89      2.00 o 
   3   3   5       74.35       69.38      5.52 o 
   4   3   5      152.74      154.74     12.21 o 
   5   3   5       10.59        8.96      2.12 o 
   6   3   5       37.44       32.09      4.69 o 
   7   3   5       55.38       44.92      4.45 o 
   8   3   5        7.44        5.60      2.34 o 
   9   3   5        4.47        2.98      2.36 o 
  -8   4   5       16.13       15.60      1.97 o 
  -7   4   5        4.31        4.20      1.31 o 
  -6   4   5       46.42       42.20      5.89 o 
  -5   4   5       12.76       12.80      2.07 o 
  -4   4   5        7.78        6.53      1.61 o 
  -3   4   5       16.02       19.15      1.99 o 
  -2   4   5       21.76       19.56      3.33 o 
  -1   4   5       39.27       37.92      3.97 o 
   0   4   5       48.53       44.16     11.35 o 
   1   4   5       64.67       56.12      9.16 o 
   2   4   5        1.45        0.26      2.62 o 
   3   4   5      392.44      364.84     20.30 o 
   4   4   5      104.82       92.82     11.41 o 
   5   4   5        5.75        6.44      2.22 o 
   6   4   5        2.16        0.97      2.44 o 
   7   4   5        0.16       -0.32      1.85 o 
   8   4   5        6.47        5.57      2.39 o 
  -7   5   5        9.53       14.83      4.78 o 
  -6   5   5       44.51       48.07      3.70 o 
  -5   5   5       12.70       12.21      2.19 o 
  -4   5   5       21.59       21.35      2.71 o 
  -3   5   5       73.59       71.19     11.51 o 
  -2   5   5       29.66       26.26      3.82 o 
  -1   5   5      131.50      111.20     11.51 o 
   0   5   5       36.22       36.93      5.80 o 
   1   5   5       95.25       83.34     13.63 o 
   2   5   5       71.84       65.14      9.93 o 
   3   5   5      144.40      130.17     13.79 o 
   4   5   5      126.52      114.91      9.07 o 
   5   5   5       10.90       10.68      3.18 o 
   6   5   5       17.69       16.96      7.96 o 
   7   5   5        0.79       -0.48      1.91 o 
  -6   6   5       39.26       44.56      4.01 o 
  -5   6   5        4.94        5.55      2.05 o 
  -4   6   5        7.58        7.72      2.16 o 
  -3   6   5        6.56        3.20      2.99 o 
  -2   6   5      149.91      157.30     15.18 o 
  -1   6   5      148.81      149.63     14.59 o 
   0   6   5       46.30       40.22      5.55 o 
   1   6   5       30.17       25.55      3.72 o 
   2   6   5       20.54       20.64      3.42 o 
   3   6   5       14.99       16.68      3.31 o 
   4   6   5        2.74        1.83      2.04 o 
   5   6   5      115.13      120.04     29.21 o 
  -3   7   5        6.01        5.51      2.31 o 
  -2   7   5       86.40       88.87     11.66 o 
  -1   7   5        9.53       13.81      2.30 o 
   0   7   5        7.45       12.58      2.21 o 
   1   7   5        1.51        1.67      2.47 o 
   2   7   5        3.92        2.21      5.71 o 
   3   7   5       12.63        8.80      4.10 o 
 -10   0   6        0.63        1.30      1.73 o 
  -9   0   6       27.79       36.95      4.57 o 
  -8   0   6        8.59       11.84      2.65 o 
  -7   0   6        1.69        3.45      1.85 o 
  -6   0   6       69.68       77.98      5.68 o 
  -5   0   6      249.66      227.57     11.04 o 
  -4   0   6      106.66      107.15      4.29 o 
  -3   0   6      314.68      316.02      8.02 o 
  -2   0   6       65.21       65.87      2.27 o 
  -1   0   6      304.17      309.22      7.50 o 
   0   0   6       18.57       21.23      1.81 o 
   1   0   6        2.33        3.57      0.90 o 
   2   0   6      429.35      477.34     15.59 o 
   3   0   6      102.32      104.53      4.59 o 
   4   0   6       33.30       35.30      4.38 o 
   5   0   6       26.49       27.48      2.47 o 
   6   0   6      530.01      474.63     45.65 o 
   7   0   6      424.38      402.22     19.00 o 
   8   0   6        0.02        0.37      1.42 o 
   9   0   6        1.55        1.36      1.91 o 
 -10   1   6        4.27        5.27      1.61 o 
  -9   1   6       38.16       37.09      3.25 o 
  -8   1   6       36.59       33.23      2.93 o 
  -7   1   6       67.13       64.67      3.79 o 
  -6   1   6      116.18      108.16      8.11 o 
  -5   1   6      139.90      138.70      7.10 o 
  -4   1   6      425.03      417.48     10.56 o 
  -3   1   6      123.05      114.11      3.08 o 
  -2   1   6       63.05       62.18      1.82 o 
  -1   1   6       19.16       18.05      1.17 o 
   0   1   6       90.97       87.16      2.57 o 
   1   1   6      573.20      603.70     13.62 o 
   2   1   6      645.87      697.18     15.66 o 
   3   1   6       67.70       69.68      2.48 o 
   4   1   6       66.75       67.53      2.53 o 
   5   1   6       79.86       77.01      2.88 o 
   6   1   6      105.68       95.71      3.95 o 
   7   1   6      245.12      199.21     44.11 o 
   8   1   6      100.42      109.93      7.99 o 
   9   1   6        5.28        7.36      1.89 o 
  -9   2   6       28.27       25.86      4.60 o 
  -8   2   6       14.10       11.63      1.98 o 
  -7   2   6       25.81       22.74      1.84 o 
  -6   2   6      739.43      672.98     41.72 o 
  -5   2   6        2.46        1.43      0.85 o 
  -4   2   6       12.02       12.69      1.20 o 
  -3   2   6       27.64       26.57      1.40 o 
  -2   2   6       99.74       98.37      2.70 o 
  -1   2   6      168.30      166.64      4.64 o 
   0   2   6      223.23      221.02      7.23 o 
   1   2   6      123.19      121.18     16.47 o 
   2   2   6      207.80      219.94      7.47 o 
   3   2   6       92.17       90.56      2.95 o 
   4   2   6        6.83        8.63      1.49 o 
   5   2   6       26.24       26.16      3.18 o 
   6   2   6       78.86       57.75     13.17 o 
   7   2   6       70.19       60.78      6.85 o 
   8   2   6       26.33       17.37      6.82 o 
   9   2   6       42.69       49.78      6.11 o 
  -9   3   6       24.76       27.48      3.01 o 
  -8   3   6       27.61       26.59      2.19 o 
  -7   3   6      110.33       99.60      4.85 o 
  -6   3   6      197.32      185.89     11.17 o 
  -5   3   6       25.85       25.20      1.87 o 
  -4   3   6      196.56      186.73      9.48 o 
  -3   3   6       43.56       48.87      2.85 o 
  -2   3   6        9.63        9.32      1.25 o 
  -1   3   6       75.54       65.87      4.14 o 
   0   3   6       32.49       43.28      5.92 o 
   1   3   6        6.36        7.06      1.66 o 
   2   3   6       67.08       69.52      6.83 o 
   3   3   6      126.07      128.90      5.21 o 
   4   3   6      145.74      133.19     10.43 o 
   5   3   6       15.84       16.94      2.61 o 
   6   3   6       15.14       11.90      2.54 o 
   7   3   6       41.80       37.04      6.57 o 
   8   3   6       17.94       18.09      3.38 o 
   9   3   6       26.59        9.75      5.55 o 
  -8   4   6       10.19        9.61      2.25 o 
  -7   4   6       26.20       25.87      2.88 o 
  -6   4   6        2.68        2.25      1.67 o 
  -5   4   6       19.18       17.80      3.70 o 
  -4   4   6      115.02      103.45      6.85 o 
  -3   4   6       27.55       23.58      4.57 o 
  -2   4   6       61.52       56.01      4.60 o 
  -1   4   6        7.93        5.59      1.32 o 
   0   4   6       15.12       14.92      4.97 o 
   1   4   6       70.09       60.68     22.15 o 
   2   4   6      246.43      208.90     37.20 o 
   3   4   6       84.70       84.72      5.30 o 
   4   4   6       80.70       80.25      8.42 o 
   5   4   6       21.84       18.03      3.02 o 
   6   4   6        6.28        6.97      2.45 o 
   7   4   6       26.66       25.71      4.07 o 
   8   4   6       72.55       64.94     20.60 o 
  -7   5   6       19.29       22.36      3.58 o 
  -6   5   6       35.57       33.10      4.23 o 
  -5   5   6        1.32       -0.22      1.55 o 
  -4   5   6        7.87        6.56      1.91 o 
  -3   5   6       32.26       29.98      6.29 o 
  -2   5   6        5.65        6.68      3.02 o 
  -1   5   6       57.45       50.89      4.07 o 
   0   5   6       10.20        9.80      2.50 o 
   1   5   6       17.90       16.86      3.18 o 
   2   5   6        6.08        3.49      1.98 o 
   3   5   6       82.13       76.41     10.33 o 
   4   5   6       32.84       36.47      4.18 o 
   5   5   6       16.19       14.06      3.22 o 
   6   5   6       31.89       38.62      7.06 o 
   7   5   6        6.01        3.76      6.11 o 
  -5   6   6       11.08       11.45      2.47 o 
  -4   6   6       19.33       26.60      6.88 o 
  -3   6   6        3.84        6.16      2.00 o 
  -2   6   6      231.20      235.77     25.05 o 
  -1   6   6      102.55      102.97     11.94 o 
   0   6   6       15.13       14.50      3.89 o 
   1   6   6        2.15       -0.23      1.89 o 
   2   6   6        2.87        1.05      3.05 o 
   3   6   6        1.43       -0.66      1.77 o 
   4   6   6       15.33       18.38      8.67 o 
   5   6   6        6.22        6.85      3.05 o 
  -2   7   6       18.09       18.13      2.83 o 
  -1   7   6      113.34      129.37      6.26 o 
   0   7   6        8.61       10.49      2.71 o 
   1   7   6       22.98       21.28      4.87 o 
   2   7   6        1.34        2.58      2.18 o 
 -10   0   7       34.27       42.20      5.31 o 
  -9   0   7        0.24        2.10      1.67 o 
  -8   0   7       24.49       21.41      3.39 o 
  -7   0   7      113.81      126.83      8.14 o 
  -6   0   7      156.77      149.10      8.57 o 
  -5   0   7        1.29        0.31      1.36 o 
  -4   0   7        7.76        6.50      1.02 o 
  -3   0   7        8.04        9.01      1.28 o 
  -2   0   7      130.62      125.36      3.66 o 
  -1   0   7       53.52       57.05      2.08 o 
   0   0   7     1142.45     1121.86     34.85 o 
   1   0   7       36.04       36.64      2.39 o 
   2   0   7       99.51      111.87      5.18 o 
   3   0   7        0.14       -0.19      0.80 o 
   4   0   7       31.21       34.28      4.97 o 
   5   0   7      314.88      282.52     30.47 o 
   6   0   7      186.73      178.44      7.63 o 
   7   0   7      115.55      111.66      7.53 o 
   8   0   7       42.91       41.58      4.69 o 
   9   0   7        0.07        0.80      1.79 o 
 -10   1   7       42.64       40.90      5.00 o 
  -9   1   7        5.96       10.08      1.98 o 
  -8   1   7       12.75       13.37      2.06 o 
  -7   1   7       92.89       85.86      4.45 o 
  -6   1   7       60.13       51.56      3.87 o 
  -5   1   7        7.25        8.91      1.61 o 
  -4   1   7        1.59        1.24      0.69 o 
  -3   1   7       75.91       70.80      2.16 o 
  -2   1   7       79.86       81.09      2.22 o 
  -1   1   7       17.21       18.19      0.95 o 
   0   1   7      897.35      956.92     20.99 o 
   1   1   7      154.95      157.95      4.31 o 
   2   1   7      132.06      128.48      3.75 o 
   3   1   7       26.83       28.68      1.61 o 
   4   1   7       88.31       88.84      3.10 o 
   5   1   7       96.84       93.11      3.33 o 
   6   1   7      163.96      146.19      5.24 o 
   7   1   7       84.27       74.49      4.82 o 
   8   1   7       13.86       16.47      3.33 o 
   9   1   7       18.17       17.58      3.76 o 
  -9   2   7        1.75        2.10      1.37 o 
  -8   2   7       40.11       39.78      4.47 o 
  -7   2   7        6.65        7.41      1.24 o 
  -6   2   7      146.25      142.74      8.91 o 
  -5   2   7       33.91       31.75      2.45 o 
  -4   2   7       40.17       35.16      1.83 o 
  -3   2   7       56.65       55.84      2.32 o 
  -2   2   7       28.62       32.19      1.41 o 
  -1   2   7       49.33       51.04      2.15 o 
   0   2   7      108.57      106.46      4.47 o 
   1   2   7      389.44      396.34     18.11 o 
   2   2   7       44.62       48.55      2.86 o 
   3   2   7       47.48       46.23      2.85 o 
   4   2   7       28.87       26.74      2.32 o 
   5   2   7       23.60       22.35      2.72 o 
   6   2   7       51.06       45.79      4.69 o 
   7   2   7       10.04        8.36      2.90 o 
   8   2   7       83.00       72.27     16.66 o 
   9   2   7        1.37        1.60      2.22 o 
  -9   3   7        9.78       12.58      3.64 o 
  -8   3   7       47.96       40.10      3.28 o 
  -7   3   7       86.58       85.56      5.43 o 
  -6   3   7       32.14       30.67      3.33 o 
  -5   3   7      151.50      134.43     13.76 o 
  -4   3   7      121.85      117.68     10.12 o 
  -3   3   7      105.49       96.36      6.26 o 
  -2   3   7      200.18      189.80      5.67 o 
  -1   3   7      316.88      305.68     16.37 o 
   0   3   7      101.94      108.09      5.64 o 
   1   3   7      236.54      231.07     18.08 o 
   2   3   7       79.53       74.89      9.70 o 
   3   3   7      105.08       97.63     13.78 o 
   4   3   7        5.96        4.09      2.53 o 
   5   3   7       86.22       65.24     12.89 o 
   6   3   7       33.30       26.64      3.32 o 
   7   3   7       11.48       10.93      3.89 o 
   8   3   7        2.91        2.21      2.27 o 
  -8   4   7       11.40       11.48      2.44 o 
  -7   4   7       14.49       15.22      2.50 o 
  -6   4   7        5.42        4.62      1.79 o 
  -5   4   7       11.65        9.12      1.93 o 
  -4   4   7        2.18        0.62      1.35 o 
  -3   4   7      117.83      113.90      7.06 o 
  -2   4   7      146.01      137.14     10.86 o 
  -1   4   7       33.95       33.00      3.98 o 
   0   4   7       68.06       59.37      9.87 o 
   1   4   7      314.55      265.88     69.80 o 
   2   4   7      513.83      433.51     90.31 o 
   3   4   7        0.42        0.28      1.31 o 
   4   4   7       21.85       17.67      4.72 o 
   5   4   7       52.52       44.96     13.11 o 
   6   4   7       34.03       23.46      6.69 o 
   7   4   7       20.50       20.12      4.13 o 
  -7   5   7        8.24        9.13      2.46 o 
  -6   5   7        6.34        6.35      3.61 o 
  -5   5   7       15.35       12.96      2.28 o 
  -4   5   7       54.04       49.88      5.31 o 
  -3   5   7       51.51       44.65      4.87 o 
  -2   5   7       52.68       49.99      4.72 o 
  -1   5   7       15.49       16.29      2.65 o 
   0   5   7       74.00       57.94     10.18 o 
   1   5   7       22.47       16.00      2.88 o 
   2   5   7       62.73       51.41      8.73 o 
   3   5   7       61.95       53.29     14.34 o 
   4   5   7       36.61       31.86      4.84 o 
   5   5   7       11.36       12.81      5.49 o 
   6   5   7        2.18        0.23      1.83 o 
  -5   6   7       10.27       11.89      5.89 o 
  -4   6   7        4.74        4.75      2.71 o 
  -3   6   7       67.79       75.75     13.05 o 
  -2   6   7        4.16        3.11      1.78 o 
  -1   6   7       21.27       21.23      2.39 o 
   0   6   7        4.27        3.45      2.71 o 
   1   6   7        3.24        4.19      2.26 o 
   2   6   7       65.62       59.26     14.22 o 
   3   6   7       11.78       17.84      5.89 o 
   4   6   7        3.94        5.39      2.73 o 
  -1   7   7       34.15       32.26      4.69 o 
   1   7   7        4.31        6.85      3.39 o 
  -9   0   8        6.28        7.40      2.47 o 
  -8   0   8        5.47        5.24      2.22 o 
  -7   0   8      136.19      145.46      8.94 o 
  -6   0   8       98.60       93.15      6.35 o 
  -5   0   8       40.21       38.00      3.82 o 
  -4   0   8        0.45        1.88      0.83 o 
  -3   0   8      256.76      258.57      6.95 o 
  -2   0   8      216.94      225.11      5.98 o 
  -1   0   8       14.86       14.76      1.04 o 
   0   0   8      253.11      269.62      9.73 o 
   1   0   8       10.93       18.47      3.08 o 
   2   0   8       82.68       82.77      4.13 o 
   3   0   8      142.61      137.41      9.32 o 
   4   0   8      359.33      342.03     17.95 o 
   5   0   8     1182.45     1122.06     35.66 o 
   6   0   8        4.67        4.72      1.63 o 
   7   0   8        3.17        1.85      1.54 o 
   8   0   8        4.36        5.98      2.28 o 
  -9   1   8        2.69        3.28      1.31 o 
  -8   1   8       62.59       57.70      3.90 o 
  -7   1   8        6.54        7.56      2.07 o 
  -6   1   8      105.46       97.54      4.84 o 
  -5   1   8        4.90        4.47      0.94 o 
  -4   1   8       11.48       11.78      1.13 o 
  -3   1   8       38.85       37.84      1.60 o 
  -2   1   8      168.48      168.66      3.87 o 
  -1   1   8       88.63       90.44      1.99 o 
   0   1   8      132.81      137.11      3.87 o 
   1   1   8      355.95      362.44      8.79 o 
   2   1   8       30.47       37.02      3.13 o 
   3   1   8       33.20       36.52      2.58 o 
   4   1   8      101.07       96.64      4.46 o 
   5   1   8       42.38       39.67      2.79 o 
   6   1   8      140.46      124.85      9.07 o 
   7   1   8       97.98       89.75     12.25 o 
   8   1   8       22.74       19.99      3.58 o 
   9   1   8       33.17       35.41      4.94 o 
  -9   2   8        6.45        9.15      1.96 o 
  -8   2   8       24.97       24.10      2.68 o 
  -7   2   8       89.71       79.68      3.40 o 
  -6   2   8       37.15       39.13      2.30 o 
  -5   2   8       25.31       27.15      1.88 o 
  -4   2   8       31.06       29.10      1.65 o 
  -3   2   8       13.46       11.79      1.46 o 
  -2   2   8       29.59       28.93      1.76 o 
  -1   2   8        7.85        6.83      1.28 o 
   0   2   8       77.72       76.30      3.77 o 
   1   2   8      159.52      155.05      7.03 o 
   2   2   8       42.70       39.56      2.71 o 
   3   2   8       27.03       27.47      2.46 o 
   4   2   8       12.32       14.72      1.99 o 
   5   2   8      110.35       92.11     12.65 o 
   6   2   8       54.14       39.71      9.41 o 
   7   2   8        3.79        2.59      1.80 o 
   8   2   8       49.90       43.69     11.94 o 
  -8   3   8      133.51      122.06      8.17 o 
  -7   3   8      114.03       98.34      8.70 o 
  -6   3   8        9.24        7.80      1.85 o 
  -5   3   8       87.41       86.09      4.47 o 
  -4   3   8       68.82       69.28     10.15 o 
  -3   3   8       42.52       40.28      2.47 o 
  -2   3   8       40.67       36.84      2.72 o 
  -1   3   8       47.59       44.92      3.30 o 
   0   3   8      122.47      117.81     10.12 o 
   1   3   8      107.59       92.97     10.15 o 
   2   3   8       79.04       73.87      9.30 o 
   3   3   8       84.57       83.53      8.59 o 
   4   3   8      171.59      139.38     10.09 o 
   5   3   8        7.62        8.32      2.15 o 
   6   3   8       53.14       38.42      8.45 o 
   7   3   8       25.06       27.07     10.18 o 
   8   3   8       21.18       17.97      6.79 o 
  -7   4   8       27.82       30.22      3.21 o 
  -6   4   8      102.70       99.59     12.34 o 
  -5   4   8      100.52       92.85      4.75 o 
  -4   4   8       40.08       38.06      8.17 o 
  -3   4   8      107.27      101.99     11.47 o 
  -2   4   8       40.83       35.43      3.64 o 
  -1   4   8       97.55       81.31      5.93 o 
   0   4   8       27.26       25.92      3.27 o 
   1   4   8      116.13      101.55     16.59 o 
   2   4   8       43.54       35.76     14.03 o 
   3   4   8      105.21       83.89     24.58 o 
   4   4   8       17.48       16.85      5.00 o 
   5   4   8       65.72       51.43     16.66 o 
   6   4   8       35.19       36.20      9.87 o 
   7   4   8        3.09        1.48      4.35 o 
  -6   5   8        0.91        0.95      1.96 o 
  -5   5   8        4.25        4.53      1.96 o 
  -4   5   8        1.42        2.08      1.72 o 
  -3   5   8       13.67       16.35      2.71 o 
  -2   5   8       17.44       13.73      2.04 o 
  -1   5   8        0.83        1.54      1.67 o 
   0   5   8       36.29       28.26     10.86 o 
   1   5   8       45.36       43.28     12.92 o 
   2   5   8       11.59        9.10      3.64 o 
   3   5   8       22.93       20.86      7.50 o 
   4   5   8       15.14       13.16      2.95 o 
   5   5   8        7.22        5.48      2.65 o 
   6   5   8        3.74        2.54      2.22 o 
  -4   6   8       44.20       49.00      7.00 o 
  -3   6   8       18.48       18.92      2.70 o 
  -2   6   8        3.00        1.15      2.28 o 
  -1   6   8       20.33       23.69      2.52 o 
   0   6   8        8.68       10.12      3.82 o 
   1   6   8        8.66        5.67      2.70 o 
   2   6   8       59.02       60.48     25.79 o 
   3   6   8        5.70        3.72      2.53 o 
   4   6   8       16.10       18.28      8.51 o 
  -9   0   9       11.97       13.82      3.02 o 
  -7   0   9       13.31       15.05      2.96 o 
  -6   0   9        8.31        6.23      2.16 o 
  -5   0   9        5.70        4.69      1.85 o 
  -4   0   9        3.18        3.48      0.98 o 
  -3   0   9      266.07      279.26      7.51 o 
  -2   0   9      480.31      476.73     11.72 o 
  -1   0   9      527.64      527.72     12.70 o 
   0   0   9       73.48       73.43      6.45 o 
   1   0   9        6.46        6.92      1.31 o 
   2   0   9        4.36        2.70      1.12 o 
   3   0   9      364.75      380.25     16.38 o 
   4   0   9      239.94      237.13      9.75 o 
   5   0   9      114.18      101.99     14.31 o 
   6   0   9       20.62       20.20      3.39 o 
  -9   1   9       10.53       10.13      2.01 o 
  -8   1   9       11.81       13.86      2.75 o 
  -7   1   9       26.40       24.83      2.45 o 
  -6   1   9       39.59       37.66      2.18 o 
  -5   1   9       32.84       33.88      1.88 o 
  -4   1   9        0.69        0.17      0.87 o 
  -3   1   9       97.42       93.43      2.67 o 
  -2   1   9        7.53        9.43      1.09 o 
  -1   1   9      344.88      353.28      8.24 o 
   0   1   9      144.39      137.74      5.33 o 
   1   1   9        3.22        4.17      1.24 o 
   2   1   9       69.57       70.22      3.55 o 
   3   1   9      168.25      162.90     11.41 o 
   4   1   9      276.56      267.87      8.91 o 
   5   1   9        9.80        9.16      1.78 o 
   6   1   9       61.87       57.96      4.21 o 
   7   1   9       27.59       28.00      3.27 o 
   8   1   9        8.46        7.59      2.65 o 
  -9   2   9       26.08       30.78      4.81 o 
  -8   2   9        0.38       -0.62      2.10 o 
  -7   2   9       19.37       20.54      2.39 o 
  -6   2   9       11.07        9.80      1.85 o 
  -5   2   9       25.74       26.04      2.46 o 
  -4   2   9       51.82       52.37      3.33 o 
  -3   2   9      146.75      139.19      5.27 o 
  -2   2   9      100.62       97.78      3.33 o 
  -1   2   9       37.52       39.10      2.39 o 
   0   2   9      140.93      142.95      8.33 o 
   1   2   9      252.86      237.10     16.10 o 
   2   2   9        2.12        2.36      1.38 o 
   3   2   9       16.10       14.99      2.06 o 
   4   2   9      139.19      129.97      8.07 o 
   5   2   9       25.19       29.04      3.20 o 
   6   2   9       16.28       12.40      2.41 o 
   7   2   9        3.82        3.10      1.83 o 
   8   2   9       19.77       16.76      6.85 o 
  -8   3   9       29.24       29.33      3.15 o 
  -7   3   9        0.43        0.17      1.51 o 
  -6   3   9       98.97       99.79      7.71 o 
  -5   3   9       54.63       60.36      3.75 o 
  -4   3   9       20.81       15.50      3.49 o 
  -3   3   9       79.96       74.88      3.85 o 
  -2   3   9       71.37       66.34      5.53 o 
  -1   3   9      251.06      226.14      8.16 o 
   0   3   9      304.17      293.87     18.21 o 
   1   3   9      248.68      267.67     11.26 o 
   2   3   9      206.12      226.73      9.98 o 
   3   3   9       60.07       61.40      6.12 o 
   4   3   9        5.19        7.04      2.10 o 
   5   3   9       88.04       72.10     11.81 o 
   6   3   9       33.72       28.73      3.58 o 
   7   3   9       14.16       12.61      2.93 o 
   8   3   9       26.59       20.88     10.92 o 
  -7   4   9        4.49        3.65      1.99 o 
  -6   4   9       19.83       18.42      5.46 o 
  -5   4   9       13.93       15.15      2.87 o 
  -4   4   9       60.57       55.38      3.66 o 
  -3   4   9       64.97       63.39      5.21 o 
  -2   4   9        3.24        3.62      1.46 o 
  -1   4   9       48.20       37.50      5.71 o 
   0   4   9      144.35      153.92     10.86 o 
   1   4   9       35.25       26.93      7.31 o 
   2   4   9       29.03       25.66      8.45 o 
   3   4   9       55.13       35.15     10.61 o 
   4   4   9       18.88       10.75      5.61 o 
   5   4   9        2.19        1.58      1.89 o 
   6   4   9        1.23        1.49      2.01 o 
   7   4   9        0.19        2.58      3.24 o 
  -6   5   9        3.68        4.94      4.23 o 
  -5   5   9       31.68       30.89      4.97 o 
  -4   5   9       15.36       14.98      2.90 o 
  -3   5   9        1.21        1.61      1.59 o 
  -2   5   9       26.16       23.76      2.50 o 
  -1   5   9        1.36        0.80      1.67 o 
   0   5   9       54.96       46.17     19.06 o 
   1   5   9       18.32       16.42      6.20 o 
   2   5   9       26.21       18.72      7.46 o 
   3   5   9        0.51       -0.38      1.67 o 
   4   5   9       11.77       10.79      4.26 o 
   5   5   9       25.86       22.94      7.34 o 
  -4   6   9       25.05       36.09      5.31 o 
  -3   6   9        9.73       11.59      2.42 o 
  -2   6   9        7.55        8.60      2.10 o 
  -1   6   9        1.59        3.02      1.54 o 
   0   6   9        9.37       10.90      2.10 o 
   1   6   9       36.72       37.30     16.93 o 
   2   6   9       17.44       13.84      3.42 o 
   3   6   9       27.98       27.97     12.21 o 
  -9   0  10       15.70       17.46      3.45 o 
  -8   0  10        6.33        6.05      2.41 o 
  -7   0  10        6.72        7.22      2.41 o 
  -6   0  10       34.82       29.24      3.58 o 
  -5   0  10        7.40        7.11      1.83 o 
  -4   0  10        0.20        0.09      0.80 o 
  -3   0  10       47.42       47.33      2.28 o 
  -2   0  10       49.92       47.68      2.16 o 
  -1   0  10       58.67       57.19      3.70 o 
   0   0  10       13.46       15.06      3.24 o 
   1   0  10      216.86      221.79      8.61 o 
   2   0  10       72.32       69.78      4.66 o 
   3   0  10       64.26       64.65      7.03 o 
   4   0  10      111.41       91.67      8.70 o 
   5   0  10        0.84        3.76      3.58 o 
   6   0  10       18.92       19.00      5.18 o 
  -9   1  10       50.16       59.96      6.23 o 
  -8   1  10       13.80       14.37      2.41 o 
  -7   1  10        3.18        2.34      1.25 o 
  -6   1  10        6.84        7.94      1.21 o 
  -5   1  10        4.83        3.99      0.98 o 
  -4   1  10       33.47       31.78      2.09 o 
  -3   1  10      107.39      104.51      4.36 o 
  -2   1  10       17.63       21.00      1.53 o 
  -1   1  10        1.60        2.72      0.84 o 
   0   1  10       20.40       21.82      2.22 o 
   1   1  10       16.29       14.73      1.95 o 
   2   1  10      115.71      115.88      5.00 o 
   3   1  10      385.46      368.20     16.18 o 
   4   1  10      170.45      164.25      6.41 o 
   5   1  10       36.47       35.83      2.96 o 
   6   1  10       10.84       12.43      4.44 o 
   7   1  10        5.17        6.34      2.02 o 
  -8   2  10        8.47       10.73      3.33 o 
  -7   2  10        4.81        5.54      1.74 o 
  -6   2  10       21.47       19.17      2.33 o 
  -5   2  10       49.07       50.74      6.11 o 
  -4   2  10       48.06       44.25      5.35 o 
  -3   2  10      199.48      191.90      7.51 o 
  -2   2  10      193.20      186.36      5.71 o 
  -1   2  10      111.78      107.98      5.46 o 
   0   2  10      114.48      108.55      5.02 o 
   1   2  10      126.86      120.78     10.56 o 
   2   2  10       27.01       27.46      2.70 o 
   3   2  10      170.66      159.44     11.89 o 
   4   2  10      230.99      235.54     10.07 o 
   5   2  10       63.96       59.19      4.40 o 
   6   2  10        3.92        3.28      1.75 o 
   7   2  10        0.13        2.14      1.77 o 
   8   2  10      121.66      116.32     23.35 o 
  -8   3  10       15.43       11.83      2.39 o 
  -7   3  10       91.22       92.37      5.92 o 
  -6   3  10       51.59       54.37      3.77 o 
  -5   3  10        2.88        1.66      1.59 o 
  -4   3  10       74.03       68.84      6.94 o 
  -3   3  10       25.06       24.30      2.40 o 
  -2   3  10      129.20      127.30      7.33 o 
  -1   3  10      227.43      207.01     11.10 o 
   0   3  10       52.67       43.07      4.58 o 
   1   3  10      162.76      156.66     11.64 o 
   2   3  10      110.46      107.84      6.37 o 
   3   3  10       77.71       66.80     17.17 o 
   4   3  10      102.80      108.08      8.45 o 
   5   3  10       10.18        6.98      2.90 o 
   6   3  10        1.30        1.02      1.71 o 
   7   3  10       21.18       17.89      4.87 o 
  -7   4  10       28.33       28.62      3.31 o 
  -6   4  10       42.70       44.63      3.73 o 
  -5   4  10        7.01        7.21      1.98 o 
  -4   4  10       26.93       29.59      3.55 o 
  -3   4  10        0.93        1.59      2.59 o 
  -2   4  10       21.97       18.96      2.93 o 
  -1   4  10        4.32        4.03      1.69 o 
   0   4  10       20.86       14.23      2.99 o 
   1   4  10       34.84       28.43     10.46 o 
   2   4  10       14.46        9.95      7.22 o 
   3   4  10       23.55       17.05      5.46 o 
   4   4  10       10.38        8.07      2.59 o 
   5   4  10        0.48        1.52      1.84 o 
   6   4  10       19.86       16.73      9.96 o 
  -5   5  10       48.67       46.97      3.82 o 
  -4   5  10       15.19       15.63      3.45 o 
  -3   5  10        2.57        1.68      1.66 o 
  -2   5  10       51.96       53.50      6.01 o 
  -1   5  10       32.83       28.10      5.37 o 
   0   5  10        7.79        8.21      3.15 o 
   1   5  10       18.83       15.10      7.93 o 
   2   5  10       35.70       27.38     18.04 o 
   3   5  10       29.31       28.18      8.17 o 
   4   5  10        3.31        4.60      3.33 o 
   5   5  10        3.39        2.92      2.50 o 
  -2   6  10        2.71        1.59      1.76 o 
  -1   6  10       22.65       27.74      2.80 o 
   0   6  10       31.24       29.32      6.17 o 
   1   6  10        6.93        5.25      2.83 o 
   2   6  10       18.98       18.73      9.22 o 
  -8   0  11       10.35        8.02      2.53 o 
  -7   0  11       26.81       31.89      4.07 o 
  -6   0  11       12.28       12.77      2.65 o 
  -5   0  11        7.80        9.28      2.02 o 
  -4   0  11       43.73       45.49      3.52 o 
  -3   0  11      181.17      182.19      7.60 o 
  -2   0  11        4.89        5.85      1.51 o 
  -1   0  11        6.76        7.71      3.76 o 
   0   0  11       68.69       78.96      8.14 o 
   1   0  11       46.95       40.90      6.05 o 
   2   0  11        0.03       -0.86      3.08 o 
   3   0  11       98.46      101.48      9.38 o 
   4   0  11       47.58       55.21      7.16 o 
   5   0  11       54.31       55.71      7.22 o 
   6   0  11        0.32        1.60      3.70 o 
  -8   1  11       11.47       14.00      3.33 o 
  -7   1  11        3.59        4.01      2.41 o 
  -6   1  11       16.69       18.23      2.19 o 
  -5   1  11        7.06        7.00      1.42 o 
  -4   1  11       57.40       55.77      2.68 o 
  -3   1  11      236.96      232.32      6.27 o 
  -2   1  11      107.33      109.06      3.60 o 
  -1   1  11       10.41       11.39      1.24 o 
   0   1  11       40.76       39.67      2.09 o 
   1   1  11      151.01      143.40      5.89 o 
   2   1  11      145.78      142.15      5.93 o 
   3   1  11      180.97      181.51      7.78 o 
   4   1  11       10.41       10.58      1.97 o 
   5   1  11        3.97        4.37      1.52 o 
   6   1  11        1.03        2.53      4.07 o 
   7   1  11       13.71       10.24      5.12 o 
  -8   2  11       31.39       40.28      5.37 o 
  -7   2  11       38.60       43.00      3.36 o 
  -6   2  11       21.43       21.37      2.45 o 
  -5   2  11        1.19       -1.04      1.76 o 
  -4   2  11       37.58       38.85      2.76 o 
  -3   2  11      401.72      437.26     10.69 o 
  -2   2  11      230.16      221.02      6.10 o 
  -1   2  11       29.52       28.40      1.94 o 
   0   2  11       42.46       37.38      3.32 o 
   1   2  11      280.95      271.01     18.25 o 
   2   2  11      335.71      324.81     22.66 o 
   3   2  11        2.73        4.84      1.66 o 
   4   2  11      121.36      118.64      6.08 o 
   5   2  11       27.28       27.26      3.33 o 
   6   2  11        7.29        5.68      2.12 o 
   7   2  11       37.29       41.30      9.78 o 
  -7   3  11       17.45       24.78      2.94 o 
  -6   3  11       23.58       19.96      3.70 o 
  -5   3  11       10.94       12.48      2.24 o 
  -4   3  11      105.16      111.44      5.12 o 
  -3   3  11       98.16       92.61      4.52 o 
  -2   3  11       53.31       52.43      2.91 o 
  -1   3  11       64.29       59.73      2.75 o 
   0   3  11       43.86       35.97      5.25 o 
   1   3  11       72.67       63.08      5.20 o 
   2   3  11        5.65        4.24      1.83 o 
   3   3  11        1.77        0.75      1.49 o 
   4   3  11       27.80       26.44      7.34 o 
   5   3  11        1.04        1.49      1.67 o 
   6   3  11       13.55       11.79      2.80 o 
   7   3  11        3.54        4.85      2.34 o 
  -6   4  11       19.16       20.87      2.92 o 
  -5   4  11       50.59       52.37      4.94 o 
  -4   4  11        0.04       -0.34      1.57 o 
  -3   4  11        5.02        9.15      1.98 o 
  -2   4  11       23.58       22.05      3.98 o 
  -1   4  11       20.17       18.97      1.97 o 
   0   4  11       54.10       40.59      8.91 o 
   1   4  11       49.82       48.06     13.57 o 
   2   4  11        0.48        0.94      1.82 o 
   3   4  11       18.04       13.51      6.48 o 
   4   4  11        4.71        1.53      1.96 o 
   5   4  11        1.11       -0.01      1.80 o 
   6   4  11        3.33        3.88      2.37 o 
  -5   5  11       23.77       14.68      3.89 o 
  -4   5  11        8.01        8.44      2.29 o 
  -3   5  11       23.87       30.15      3.09 o 
  -2   5  11        6.53       11.96      2.14 o 
  -1   5  11       10.29       12.61      2.01 o 
   0   5  11       22.73       21.53      3.64 o 
   1   5  11       14.65       10.53      4.81 o 
   2   5  11       23.33       18.60      9.62 o 
   3   5  11        8.92        8.90      3.64 o 
   4   5  11       22.10       22.18     12.80 o 
   1   6  11        4.27        4.07      4.75 o 
  -8   0  12        2.51        9.99      2.78 o 
  -7   0  12        2.34        4.57      2.22 o 
  -6   0  12       38.45       38.74      4.44 o 
  -5   0  12        0.65        0.49      3.27 o 
  -4   0  12        5.84       11.54      4.63 o 
  -3   0  12       17.33       29.12      6.11 o 
  -2   0  12        1.86        1.23      3.15 o 
  -1   0  12        8.06        7.22      4.13 o 
   0   0  12      129.10      133.87     11.41 o 
   1   0  12       13.04       17.83      5.43 o 
   2   0  12       21.70       23.50      5.92 o 
   3   0  12       21.92       21.78      5.80 o 
   4   0  12       10.60       10.86      4.81 o 
   5   0  12       12.31       15.18      5.18 o 
   6   0  12       25.09       32.39      6.85 o 
  -8   1  12        0.75        4.19      2.59 o 
  -7   1  12       11.98        9.69      3.02 o 
  -6   1  12       27.30       25.96      4.16 o 
  -5   1  12       73.76       70.04     10.12 o 
  -4   1  12       12.19       12.61      1.61 o 
  -3   1  12       24.34       23.97      2.49 o 
  -2   1  12      189.45      198.24      7.22 o 
  -1   1  12       18.77       17.98      2.08 o 
   0   1  12       26.82       29.46      4.49 o 
   1   1  12      311.69      303.37     10.26 o 
   2   1  12      171.07      167.82     10.41 o 
   3   1  12       51.28       43.94      6.17 o 
   4   1  12       26.83       33.67      4.80 o 
   5   1  12       26.33       29.67      4.69 o 
   6   1  12        3.78        7.22      4.44 o 
   7   1  12       13.86       19.80      5.86 o 
  -7   2  12       12.75       15.59      5.21 o 
  -6   2  12       28.19       26.97      2.75 o 
  -5   2  12       29.03       26.83      2.84 o 
  -4   2  12      208.63      207.22      7.41 o 
  -3   2  12       76.94       76.07      3.32 o 
  -2   2  12       57.40       55.93      2.74 o 
  -1   2  12       22.02       22.78      1.84 o 
   0   2  12      178.15      173.23      7.19 o 
   1   2  12      244.46      240.68     21.14 o 
   2   2  12       39.46       34.78      3.27 o 
   3   2  12       51.34       46.53      4.68 o 
   4   2  12       58.81       62.40      4.40 o 
   5   2  12       36.81       34.82     10.58 o 
   6   2  12       26.35       29.40      7.87 o 
   7   2  12       15.60       14.07      5.74 o 
  -7   3  12        1.75       -0.64      1.66 o 
  -6   3  12       26.12       26.21      3.02 o 
  -5   3  12       44.63       39.90      3.37 o 
  -4   3  12       12.63       13.48      2.22 o 
  -3   3  12       92.11       87.34      4.46 o 
  -2   3  12       35.74       33.84      2.57 o 
  -1   3  12       40.32       45.23      5.40 o 
   0   3  12      140.96      154.79      8.38 o 
   1   3  12        8.87        8.59      2.50 o 
   2   3  12       51.08       41.55      5.84 o 
   3   3  12       82.79       78.91     12.07 o 
   4   3  12       20.45       22.98      6.11 o 
   5   3  12        2.52        4.60      2.29 o 
   6   3  12       18.03       23.57      5.09 o 
  -6   4  12       14.47       11.48      2.60 o 
  -5   4  12       27.72       29.90      3.45 o 
  -4   4  12       14.41       13.75      2.44 o 
  -3   4  12       37.05       41.61      3.41 o 
  -2   4  12        8.12        8.45      1.85 o 
  -1   4  12       15.17       12.65      1.82 o 
   0   4  12        5.39        2.46      3.30 o 
   1   4  12       30.58       25.75      7.19 o 
   2   4  12       41.35       44.56      8.43 o 
   3   4  12       15.78       14.25      5.34 o 
   4   4  12        0.77        3.44      2.19 o 
   5   4  12       10.56       10.69      5.27 o 
  -4   5  12       19.85       28.93      4.69 o 
  -3   5  12        9.65       15.22      2.57 o 
  -2   5  12       43.02       42.39      6.76 o 
  -1   5  12       10.03        6.92      1.82 o 
   0   5  12       24.17       20.37      2.38 o 
   1   5  12        1.11        1.84      2.34 o 
   2   5  12        0.74        2.07      2.44 o 
   3   5  12       12.79       12.71      5.18 o 
  -5   0  13       21.36       34.85      7.46 o 
  -4   0  13        0.19        1.42      3.64 o 
  -3   0  13       58.95       64.84      8.20 o 
  -2   0  13        1.44        4.94      4.01 o 
  -1   0  13       16.18       20.48      5.92 o 
   0   0  13       73.64       76.99      8.82 o 
   1   0  13       28.64       36.21      7.28 o 
   2   0  13        1.20        4.19      4.57 o 
   3   0  13       39.26       50.09      8.33 o 
   4   0  13        3.68        7.71      4.87 o 
   5   0  13        0.67        2.65      3.95 o 
   6   0  13        1.16        4.50      4.57 o 
  -7   1  13        8.36       10.73      3.15 o 
  -6   1  13       23.53       29.49      4.32 o 
  -5   1  13      158.73      183.59     10.49 o 
  -4   1  13      222.77      252.74      9.11 o 
  -3   1  13       63.43       63.15      3.82 o 
  -2   1  13        8.28        9.49      1.80 o 
  -1   1  13       14.05       20.09      4.17 o 
   0   1  13        0.45       -0.58      2.43 o 
   1   1  13        3.07        4.55      3.02 o 
   2   1  13       29.22       27.48      4.59 o 
   3   1  13       22.47       26.23      4.51 o 
   4   1  13       97.94       96.60     12.00 o 
   5   1  13       14.99       15.47      3.99 o 
   6   1  13        7.02        9.87      5.06 o 
  -7   2  13        5.99        5.15      1.88 o 
  -6   2  13       78.88       91.04      6.72 o 
  -5   2  13       18.43       21.83      4.81 o 
  -4   2  13      265.10      273.87      9.84 o 
  -3   2  13       23.95       22.39      2.06 o 
  -2   2  13       24.91       26.99      2.18 o 
  -1   2  13      151.65      154.29      4.89 o 
   0   2  13      168.37      184.70     14.62 o 
   1   2  13       59.33       52.31      7.80 o 
   2   2  13       18.97       20.42      2.81 o 
   3   2  13       21.65       22.77      2.91 o 
   4   2  13       36.69       31.57      3.31 o 
   5   2  13       18.97       19.25      5.86 o 
   6   2  13       23.75       28.19      6.66 o 
  -6   3  13       24.22       27.15      3.08 o 
  -5   3  13       20.11       20.35      2.81 o 
  -4   3  13       15.77       16.20      2.39 o 
  -3   3  13       12.33        9.87      2.07 o 
  -2   3  13       16.85       18.38      2.15 o 
  -1   3  13       68.08       70.67      3.59 o 
   0   3  13       23.71       25.00      3.75 o 
   1   3  13       77.16       83.84      6.11 o 
   2   3  13       25.53       22.66      5.59 o 
   3   3  13        3.07        1.87      1.87 o 
   4   3  13        9.28        6.54      2.49 o 
   5   3  13       14.61       19.11      3.36 o 
  -5   4  13       22.59       31.04      3.47 o 
  -4   4  13       10.25        9.56      2.33 o 
  -3   4  13       11.21       13.05      2.42 o 
  -2   4  13        1.43        0.27      1.46 o 
  -1   4  13       32.63       32.15      4.89 o 
   0   4  13       32.85       28.39      4.26 o 
   1   4  13       34.98       29.10      9.84 o 
   2   4  13       56.05       45.45     18.45 o 
   3   4  13       10.05        8.17      2.99 o 
   4   4  13       42.88       43.52     16.32 o 
  -3   5  13       28.20       28.87      4.57 o 
  -2   5  13       41.25       45.81      5.64 o 
  -1   5  13       23.36       25.85      5.09 o 
   0   5  13       14.12       18.18      4.26 o 
   1   5  13        4.54        4.05      2.91 o 
   2   5  13        4.45        7.35      3.18 o 
  -5   0  14        0.01       -2.90      3.45 o 
  -4   0  14        0.00        1.60      4.01 o 
  -3   0  14       14.22       13.26      5.49 o 
  -2   0  14        1.34        1.42      3.76 o 
  -1   0  14       70.91       74.21      9.13 o 
   0   0  14      209.26      244.54     18.14 o 
   1   0  14       12.67       18.38      6.11 o 
   2   0  14        0.07       -2.16      3.95 o 
   3   0  14       23.87       33.31      7.71 o 
   4   0  14       43.80       52.44      9.13 o 
   5   0  14       24.17       23.50      6.91 o 
   6   0  14        0.36        5.49      4.94 o 
  -4   1  14        9.95       11.81      3.97 o 
  -3   1  14       47.86       47.76      6.38 o 
  -2   1  14       26.62       28.66      4.96 o 
  -1   1  14       33.79       35.93      5.38 o 
   0   1  14      106.05      108.24      7.87 o 
   1   1  14       99.80       98.42      7.41 o 
   2   1  14        3.22        4.52      3.29 o 
   3   1  14       47.96       48.04     12.15 o 
   4   1  14       41.15       44.25     10.12 o 
   5   1  14        3.84        6.27      3.38 o 
   6   1  14       20.45       20.91      6.29 o 
  -6   2  14       21.48       15.11      3.70 o 
  -5   2  14       16.85       17.40      3.70 o 
  -4   2  14       46.22       47.44      5.12 o 
  -3   2  14       62.55       65.42      4.22 o 
  -2   2  14       54.23       57.54      3.86 o 
  -1   2  14      128.10      131.03      5.90 o 
   0   2  14       21.50       23.92      2.99 o 
   1   2  14       13.01       14.41      2.67 o 
   2   2  14        3.92        2.78      3.10 o 
   3   2  14       71.27       70.48     12.12 o 
   4   2  14       12.86       12.62      3.90 o 
   5   2  14        8.69       11.60      5.31 o 
  -5   3  14        0.99        1.10      1.81 o 
  -4   3  14        0.02       -1.51      1.54 o 
  -3   3  14       24.94       25.21      4.32 o 
  -2   3  14       63.73       68.81      3.68 o 
  -1   3  14      102.77      110.09      5.85 o 
   0   3  14       19.76       24.86      2.88 o 
   1   3  14       89.60       92.78      6.65 o 
   2   3  14       47.30       45.25      9.04 o 
   3   3  14       21.30       24.48      4.79 o 
   4   3  14       34.66       40.79     13.73 o 
  -4   4  14       82.43      107.46      8.45 o 
  -3   4  14        7.25        8.15      2.29 o 
  -2   4  14       10.92       15.56      5.24 o 
  -1   4  14       13.61       11.50      2.83 o 
   0   4  14       14.98       11.86      2.40 o 
   1   4  14       28.16       30.94     12.15 o 
   2   4  14        7.82        4.76      2.78 o 
   3   4  14        9.63        7.41      3.10 o 
  -5   0  15       31.61       48.36      9.25 o 
  -4   0  15       23.60       25.85      7.22 o 
  -3   0  15       42.14       43.18      8.45 o 
  -2   0  15        9.26       15.30      6.05 o 
  -1   0  15       65.69       67.86      9.19 o 
   0   0  15        0.02        1.97      4.57 o 
   1   0  15       15.87       26.03      7.22 o 
   2   0  15       17.93       19.49      6.97 o 
   3   0  15        1.56        5.12      5.24 o 
   4   0  15       43.22       52.68      9.93 o 
   5   0  15       62.82       81.74     10.73 o 
  -4   1  15       23.78       27.32      5.22 o 
  -3   1  15       15.96       20.93      4.84 o 
  -2   1  15       25.37       24.51      5.04 o 
  -1   1  15       51.01       56.36      6.79 o 
   0   1  15       17.15       19.84      4.79 o 
   1   1  15        3.25        2.86      3.49 o 
   2   1  15       12.69       18.90      4.80 o 
   3   1  15        8.64       11.77      4.16 o 
   4   1  15        8.99       10.45      4.03 o 
   5   1  15       12.75       16.68      4.63 o 
  -5   2  15       10.64       11.41      3.39 o 
  -3   2  15       12.67       13.99      4.37 o 
  -2   2  15       38.43       34.43      5.80 o 
  -1   2  15        2.13        6.44      3.77 o 
   0   2  15        9.51       11.15      4.25 o 
   1   2  15        0.43        0.14      3.26 o 
   2   2  15        2.98        4.01      3.54 o 
   3   2  15       19.86       19.67      5.09 o 
   4   2  15       19.89       20.79      4.56 o 
  -4   3  15        1.45        0.31      2.16 o 
  -3   3  15       35.22       42.57      5.12 o 
  -2   3  15      124.57      139.80      7.64 o 
  -1   3  15       24.23       27.48      4.31 o 
   0   3  15       61.41       72.23      5.10 o 
   1   3  15       22.48       17.00      3.97 o 
   2   3  15        1.99        2.67      2.20 o 
   3   3  15        9.68       12.58      5.49 o 
  -2   4  15        8.91        8.31      2.26 o 
  -1   4  15       15.20       14.80      2.28 o 
   0   4  15        2.76        5.19      1.59 o 
   1   4  15       21.31       19.57      2.48 o 
  -5   0  16       27.74       29.67      8.39 o 
  -4   0  16        2.48       -1.11      4.32 o 
  -3   0  16       85.38       98.52     11.66 o 
  -2   0  16      310.19      343.36     24.43 o 
  -1   0  16        6.82        9.38      6.11 o 
   0   0  16        9.70        8.39      5.92 o 
   1   0  16        0.06        2.41      5.18 o 
   2   0  16        0.02        0.37      4.94 o 
   3   0  16        3.40        8.20      6.23 o 
   4   0  16       11.64       21.10      7.65 o 
  -4   1  16        9.83       16.35      4.71 o 
  -3   1  16       80.94       86.30      7.76 o 
  -2   1  16        5.99        3.91      3.67 o 
  -1   1  16        0.17        2.38      3.60 o 
   0   1  16       18.29       26.71      5.42 o 
   1   1  16       11.92       19.24      5.17 o 
   2   1  16       19.95       23.33      5.33 o 
   3   1  16       13.34       23.18      5.30 o 
   4   1  16       57.19       60.94     10.33 o 
  -3   2  16        5.68        9.16      4.16 o 
  -2   2  16       35.21       41.55      9.69 o 
  -1   2  16        9.89       15.20      4.74 o 
   0   2  16        4.82        7.17      3.95 o 
   1   2  16       12.89       10.19      4.43 o 
   2   2  16        2.53        7.03      3.90 o 
   3   2  16       14.50       10.85      4.22 o 
  -3   3  16       63.82       80.38      7.03 o 
  -2   3  16       38.93       40.46      4.46 o 
  -1   3  16        1.39        2.87      3.76 o 
   0   3  16        2.36        3.21      3.74 o 
   1   3  16       13.63       14.39      5.80 o 
   2   3  16       23.21       24.80      7.77 o 
  -4   0  17       63.50       67.18     11.41 o 
  -3   0  17        5.46        8.70      5.98 o 
  -2   0  17        3.12       -0.19      4.69 o 
  -1   0  17        0.18        5.37      5.74 o 
   0   0  17        2.08        2.78      5.55 o 
   1   0  17        7.38        7.83      6.35 o 
   2   0  17        2.03        3.89      5.68 o 
   3   0  17       25.17       41.64      9.87 o 
  -4   1  17        7.11        6.48      5.98 o 
  -3   1  17        5.80       11.76      4.80 o 
  -2   1  17       41.64       47.68      7.03 o 
  -1   1  17        8.42        9.71      4.54 o 
   0   1  17        1.18        1.44      3.90 o 
   1   1  17        8.26       12.74      5.01 o 
   2   1  17        1.26        1.60      3.74 o 
  -3   2  17        4.08        9.38      6.79 o 
  -2   2  17       21.14       31.59      6.20 o 
  -1   2  17        5.83        8.86      4.49 o 
   0   2  17        4.85        7.28      4.46 o 
   1   2  17        0.86        4.31      4.11 o 
                                                 
